# Supplementary material for: Systemic analysis of the response of Aspergillus niger to ambient pH
Source: Genome Biol. 2009 May 1;10(5):R47. doi: 10.1186/gb-2009-10-5-r47 (PMC2718513; doi:10.1186/gb-2009-10-5-r47)
Supplement: Additional file 3 — For each of the three ontologies (metabolic function, biologic process, and cellular component) is shown the significant terms (p.elim < 0.05). [file gb-2009-10-5-r47-S3.txt]

#############################################
##                                         ##
##                Group A                  ##
##                                         ##
#############################################

> ##########  Metabolic function  #############

    GO.ID                                        Term Annotated Significant Expected Rank in classic classic   KS    elim  weight
1  GO:0005279 amino acid-polyamine transporter activit...        87           4     0.39               1 0.00053 0.99 0.00053 0.00053
2  GO:0008471                            laccase activity         1           1     0.00               7 0.00445 1.00 0.00445 0.00445
3  GO:0004807         triose-phosphate isomerase activity         3           1     0.01               9 0.01329 1.00 0.01329 0.01329
4  GO:0008519               ammonium transporter activity         3           1     0.01              10 0.01329 1.00 0.01329 0.01329
5  GO:0008810                          cellulase activity         3           1     0.01              11 0.01329 1.00 0.01329 0.01329
6  GO:0015101         organic cation transporter activity         3           1     0.01              12 0.01329 1.00 0.01329 1.00000
7  GO:0009049     aspartic-type signal peptidase activity         4           1     0.02              13 0.01768 1.00 0.01768 0.01768
8  GO:0042499           signal peptide peptidase activity         4           1     0.02              14 0.01768 1.00 0.01768 0.01768
9  GO:0042500 aspartic endopeptidase activity, intrame...         4           1     0.02              15 0.01768 1.00 0.01768 1.00000
10 GO:0004100                    chitin synthase activity         6           1     0.03              19 0.02641 0.16 0.02641 0.02641
11 GO:0004160         dihydroxy-acid dehydratase activity         6           1     0.03              20 0.02641 0.76 0.02641 0.02641
12 GO:0008061                              chitin binding         7           1     0.03              21 0.03074 0.96 0.03074 0.03074
13 GO:0009003                   signal peptidase activity         7           1     0.03              22 0.03074 0.81 0.03074 1.00000
14 GO:0003910                   DNA ligase (ATP) activity        11           1     0.05              24 0.04790 0.47 0.04790 0.04790

> ##########  Cellular component  #############

    GO.ID                                        Term Annotated Significant Expected Rank in classic classic     KS  elim  weight
1  GO:0016020                                    membrane      1079           9     4.19               1   0.001 0.2347 0.001 0.00020

> ##########  Biological process  #############

        GO.ID                                        Term Annotated Significant Expected Rank in classic classic   KS    elim  weight
1  GO:0006865                        amino acid transport        87           4     0.34               1 0.00029 0.95 0.00029 0.00029
2  GO:0005976            polysaccharide metabolic process        17           2     0.07               5 0.00187 0.92 0.00187 1.00000
3  GO:0051340               regulation of ligase activity         3           1     0.01              10 0.01160 1.00 0.01160 0.01160
4  GO:0000272            polysaccharide catabolic process         5           1     0.02              11 0.01926 1.00 0.01926 0.01926
5  GO:0006031                 chitin biosynthetic process         5           1     0.02              12 0.01926 0.24 0.01926 0.01926
6  GO:0006042            glucosamine biosynthetic process         5           1     0.02              13 0.01926 0.24 0.01926 1.00000
7  GO:0006045    N-acetylglucosamine biosynthetic process         5           1     0.02              14 0.01926 0.24 0.01926 1.00000
8  GO:0046349            amino sugar biosynthetic process         5           1     0.02              15 0.01926 0.24 0.01926 1.00000
9  GO:0006030                    chitin metabolic process         6           1     0.02              16 0.02307 0.49 0.02307 1.00000
10 GO:0006040               amino sugar metabolic process         8           1     0.03              17 0.03065 0.51 0.03065 1.00000
11 GO:0006041               glucosamine metabolic process         8           1     0.03              18 0.03065 0.51 0.03065 1.00000
12 GO:0006044       N-acetylglucosamine metabolic process         8           1     0.03              19 0.03065 0.51 0.03065 1.00000
13 GO:0000271         polysaccharide biosynthetic process         9           1     0.03              20 0.03442 0.61 0.03442 1.00000
14 GO:0016998                 cell wall catabolic process        10           1     0.04              21 0.03818 0.16 0.03818 0.03818
15 GO:0009082 branched chain family amino acid biosynt...        12           1     0.05              22 0.04564 1.00 0.04564 0.04564
16 GO:0044264 cellular polysaccharide metabolic proces...        12           1     0.05              23 0.04564 0.52 0.04564 1.00000


#############################################
##                                         ##
##                Group B                  ##
##                                         ##
#############################################

> ##########  Metabolic function  #############

        GO.ID                                        Term Annotated Significant Expected Rank in classic classic    KS   elim weight
1  GO:0004466 long-chain-acyl-CoA dehydrogenase activi...         1           1     0.01               1  0.0084 1.000 0.0084 0.0084
2  GO:0008898 homocysteine S-methyltransferase activit...         1           1     0.01               2  0.0084 1.000 0.0084 0.0084
3  GO:0017039           dipeptidyl-peptidase III activity         1           1     0.01               3  0.0084 1.000 0.0084 0.0084
4  GO:0030337 DNA polymerase processivity factor activ...         1           1     0.01               4  0.0084 1.000 0.0084 0.0084
5  GO:0047077 Photinus-luciferin 4-monooxygenase (ATP-...         1           1     0.01               5  0.0084 1.000 0.0084 0.0084
6  GO:0004421 hydroxymethylglutaryl-CoA synthase activ...         2           1     0.02               8  0.0167 0.962 0.0167 0.0167
7  GO:0008703 5-amino-6-(5-phosphoribosylamino)uracil ...         2           1     0.02               9  0.0167 0.996 0.0167 0.0167
8  GO:0046873              metal ion transporter activity        34           2     0.28              12  0.0324 0.635 0.0324 0.2192
9  GO:0003906 DNA-(apurinic or apyrimidinic site) lyas...         4           1     0.03              13  0.0330 0.714 0.0330 0.0330
10 GO:0003950        NAD+ ADP-ribosyltransferase activity         4           1     0.03              14  0.0330 0.086 0.0330 0.0330
11 GO:0004186                 carboxypeptidase C activity         4           1     0.03              15  0.0330 0.320 0.0330 0.0330
12 GO:0005385               zinc ion transporter activity         4           1     0.03              16  0.0330 0.846 0.0330 0.0330

> ##########  Cellular component  #############

None

> ##########  Biological process  #############

    GO.ID                                        Term Annotated Significant Expected Rank in classic classic   KS    elim  weight
1  GO:0006303 double-strand break repair via nonhomolo...         2           2     0.02               1 6.9e-05 1.00 6.9e-05 6.9e-05
2  GO:0006275               regulation of DNA replication         1           1     0.01              10 0.00841 1.00  0.0084  0.0084
3  GO:0006471         protein amino acid ADP-ribosylation         1           1     0.01              11 0.00841 1.00  0.0084  0.0084
4  GO:0050896                        response to stimulus       182           7     1.53               7 0.00068 0.29  0.0133  1.0000
5  GO:0006281                                  DNA repair        74           5     0.62               4 0.00034 0.53  0.0191  0.0191
6  GO:0006974             response to DNA damage stimulus        74           5     0.62               5 0.00034 0.53  0.0191  1.0000
7  GO:0009719             response to endogenous stimulus        74           5     0.62               6 0.00034 0.53  0.0191  1.0000
8  GO:0006829                          zinc ion transport         4           1     0.03              13 0.03322 0.84  0.0332  0.0332
9  GO:0006950                          response to stress       100           5     0.84               8 0.00136 0.74  0.0424  1.0000

#############################################
##                                         ##
##              Group C                    ##
##                                         ##
#############################################

> ##########  Metabolic function  #############

        GO.ID                                        Term Annotated Significant Expected Rank in classic classic     KS    elim  weight
1  GO:0003995             acyl-CoA dehydrogenase activity        10           4     0.19               1 2.5e-05 0.9999 2.5e-05 2.5e-05
2  GO:0004252          serine-type endopeptidase activity        39           5     0.75               2 0.00082 0.3926 0.00082 0.00082
3  GO:0003700               transcription factor activity       324          15     6.23               4 0.00122 0.1490 0.00122 0.00122
4  GO:0008270                            zinc ion binding       649          22    12.47              10 0.00523 0.0047 0.00523 0.41024
5  GO:0051213                        dioxygenase activity        20           3     0.38              11 0.00620 0.7333 0.00620 1.00000
6  GO:0004467 long-chain-fatty-acid-CoA ligase activit...         7           2     0.13              13 0.00721 0.9995 0.00721 0.00721
7  GO:0004871                  signal transducer activity        91           6     1.75              14 0.00779 0.0166 0.00779 0.16447
8  GO:0030234                   enzyme regulator activity        95           6     1.83              16 0.00955 0.2710 0.00955 1.00000
9  GO:0000907              sulfonate dioxygenase activity         1           1     0.02              19 0.01922 0.9996 0.01922 0.01922
10 GO:0003952 NAD+ synthase (glutamine-hydrolyzing) ac...         1           1     0.02              20 0.01922 0.9997 0.01922 0.01922
11 GO:0004028 3-chloroallyl aldehyde dehydrogenase act...         1           1     0.02              21 0.01922 0.9998 0.01922 0.01922
12 GO:0004133        glycogen debranching enzyme activity         1           1     0.02              22 0.01922 0.9995 0.01922 1.00000
13 GO:0004134         4-alpha-glucanotransferase activity         1           1     0.02              23 0.01922 0.9995 0.01922 0.01922
14 GO:0004135        amylo-alpha-1,6-glucosidase activity         1           1     0.02              24 0.01922 0.9995 0.01922 0.01922
15 GO:0004361         glutaryl-CoA dehydrogenase activity         1           1     0.02              25 0.01922 0.9995 0.01922 1.00000
16 GO:0004368 glycerol-3-phosphate dehydrogenase activ...         1           1     0.02              26 0.01922 0.9997 0.01922 0.01922
17 GO:0004370                    glycerol kinase activity         1           1     0.02              27 0.01922 0.9994 0.01922 0.01922
18 GO:0004529               exodeoxyribonuclease activity         1           1     0.02              28 0.01922 0.9994 0.01922 1.00000
19 GO:0004746                riboflavin synthase activity         1           1     0.02              29 0.01922 0.9995 0.01922 0.01922
20 GO:0005498                     sterol carrier activity         1           1     0.02              30 0.01922 1.0000 0.01922 0.01922
21 GO:0008852             exodeoxyribonuclease I activity         1           1     0.02              31 0.01922 0.9994 0.01922 0.01922
22 GO:0016895 exodeoxyribonuclease activity, producing...         1           1     0.02              32 0.01922 0.9994 0.01922 1.00000
23 GO:0016995                cholesterol oxidase activity         1           1     0.02              33 0.01922 0.9993 0.01922 0.01922
24 GO:0018580         2-nitropropane dioxygenase activity         1           1     0.02              34 0.01922 0.9999 0.01922 0.01922
25 GO:0018602 2,4-dichlorophenoxyacetate alpha-ketoglu...         1           1     0.02              35 0.01922 0.9996 0.01922 0.01922
26 GO:0019798    procollagen-proline dioxygenase activity         1           1     0.02              36 0.01922 0.9996 0.01922 0.01922
27 GO:0031543       peptidyl-proline dioxygenase activity         1           1     0.02              37 0.01922 0.9996 0.01922 1.00000
28 GO:0045432     leucoanthocyanidin dioxygenase activity         1           1     0.02              38 0.01922 0.9996 0.01922 0.01922
29 GO:0045442 deacetoxycephalosporin C hydroxylase act...         1           1     0.02              39 0.01922 0.9996 0.01922 0.01922
30 GO:0016796 exonuclease activity, active with either...        12           2     0.23              40 0.02130 0.0872 0.02130 1.00000
31 GO:0019207                   kinase regulator activity        58           4     1.11              41 0.02473 0.1333 0.02473 1.00000
32 GO:0019887           protein kinase regulator activity        58           4     1.11              42 0.02473 0.1333 0.02473 1.00000
33 GO:0008603 cAMP-dependent protein kinase regulator ...        35           3     0.67              43 0.02893 0.3339 0.02893 0.02893
34 GO:0003684                         damaged DNA binding        16           2     0.31              44 0.03684 0.5079 0.03684 0.03684
35 GO:0008081       phosphoric diester hydrolase activity        16           2     0.31              45 0.03684 0.9300 0.03684 0.03684
36 GO:0016702 oxidoreductase activity, acting on singl...        16           2     0.31              46 0.03684 0.9434 0.03684 1.00000
37 GO:0003697                 single-stranded DNA binding         2           1     0.04              47 0.03807 0.9989 0.03807 0.03807
38 GO:0004658          propionyl-CoA carboxylase activity         2           1     0.04              48 0.03807 0.9998 0.03807 0.03807
39 GO:0005496                             steroid binding         2           1     0.04              49 0.03807 0.9999 0.03807 1.00000
40 GO:0008470       isovaleryl-CoA dehydrogenase activity         2           1     0.04              50 0.03807 0.9994 0.03807 1.00000
41 GO:0008889 glycerophosphodiester phosphodiesterase ...         2           1     0.04              51 0.03807 0.5299 0.03807 1.00000
42 GO:0043566              structure-specific DNA binding         2           1     0.04              52 0.03807 0.9989 0.03807 1.00000
43 GO:0016701 oxidoreductase activity, acting on singl...        17           2     0.33              53 0.04124 0.7950 0.04124 1.00000

> ##########  Cellular component  #############

        GO.ID                                        Term Annotated Significant Expected Rank in classic classic      KS   elim weight
1  GO:0005634                                     nucleus       695          23    13.78               1  0.0031 2.5e-05 0.0031 0.0031
2  GO:0009349                 riboflavin synthase complex         1           1     0.02               2  0.0198 0.99941 0.0198 0.0198
3  GO:0019008              molybdopterin synthase complex         1           1     0.02               3  0.0198 0.99993 0.0198 0.0198
4  GO:0005952       cAMP-dependent protein kinase complex        35           3     0.69               6  0.0307 0.16380 0.0307 0.0307

> ##########  Biological process  #############

        GO.ID                                        Term Annotated Significant Expected Rank in classic classic   KS   elim  weight
1  GO:0006072      glycerol-3-phosphate metabolic process         4           2     0.07               4 0.00181 1.00 0.0018 1.00000
2  GO:0006355 regulation of transcription, DNA-depende...       395          15     6.98               5 0.00338 0.17 0.0034 0.00338
3  GO:0005977                  glycogen metabolic process         2           1     0.04              18 0.03505 1.00 0.0351 1.00000
4  GO:0005978               glycogen biosynthetic process         2           1     0.04              19 0.03505 1.00 0.0351 0.03505
5  GO:0007154                          cell communication       144           6     2.55              20 0.04098 0.72 0.0410 1.00000
6  GO:0007165                         signal transduction       144           6     2.55              21 0.04098 0.72 0.0410 0.33095
7  GO:0043283                biopolymer metabolic process      1100          32    19.45               3 0.00131 0.15 0.0431 0.90305
8  GO:0006508                                 proteolysis       271           9     4.79              23 0.04828 0.15 0.0483 0.11595

#############################################
##                                         ##
##                Group E                  ##
##                                         ##
#############################################

> ##########  Metabolic function  #############

        GO.ID                                        Term Annotated Significant Expected Rank in classic classic    KS   elim weight
1  GO:0000293           ferric-chelate reductase activity         8           2     0.06               1  0.0017 0.339 0.0017 0.0017
2  GO:0009899               ent-kaurene synthase activity         1           1     0.01               4  0.0080 1.000 0.0080 0.0080
3  GO:0016888 endodeoxyribonuclease activity, producin...         2           1     0.02               5  0.0160 0.728 0.0160 0.0160
4  GO:0004190        aspartic-type endopeptidase activity        25           2     0.20               6  0.0167 0.961 0.0167 0.0167
5  GO:0000721     (R,R)-butanediol dehydrogenase activity         3           1     0.02               7  0.0238 0.622 0.0238 0.0238
6  GO:0003978            UDP-glucose 4-epimerase activity         3           1     0.02               8  0.0238 0.712 0.0238 0.0238
7  GO:0004520              endodeoxyribonuclease activity         3           1     0.02               9  0.0238 0.923 0.0238 1.0000
8  GO:0004553 hydrolase activity, hydrolyzing O-glycos...       223           5     1.79              10  0.0316 0.097 0.0316 0.3978
9  GO:0004536                  deoxyribonuclease activity         4           1     0.03              11  0.0317 0.529 0.0317 1.0000
10 GO:0004557                alpha-galactosidase activity         4           1     0.03              12  0.0317 0.231 0.0317 0.0317
11 GO:0005275                  amine transporter activity        87           3     0.70              13  0.0319 0.999 0.0319 1.0000
12 GO:0005279 amino acid-polyamine transporter activit...        87           3     0.70              14  0.0319 0.999 0.0319 0.0319
13 GO:0015171             amino acid transporter activity        87           3     0.70              15  0.0319 0.999 0.0319 1.0000
14 GO:0015203              polyamine transporter activity        87           3     0.70              16  0.0319 0.999 0.0319 1.0000
15 GO:0016798 hydrolase activity, acting on glycosyl b...       225           5     1.80              17  0.0327 0.096 0.0327 0.5124
16 GO:0005342           organic acid transporter activity        89           3     0.71              18  0.0338 0.993 0.0338 1.0000
17 GO:0046943        carboxylic acid transporter activity        89           3     0.71              19  0.0338 0.993 0.0338 1.0000
18 GO:0015290 electrochemical potential-driven transpo...       235           5     1.88              20  0.0384 0.818 0.0384 1.0000
19 GO:0015291                             porter activity       235           5     1.88              21  0.0384 0.818 0.0384 0.4868
20 GO:0005375             copper ion transporter activity         5           1     0.04              22  0.0394 0.733 0.0394 0.0394
21 GO:0008807 carboxyvinyl-carboxyphosphonate phosphor...         5           1     0.04              23  0.0394 0.798 0.0394 0.0394
22 GO:0016769 transferase activity, transferring nitro...        41           2     0.33              25  0.0422 0.848 0.0422 0.0422

> ##########  Cellular component  #############

        GO.ID                                        Term Annotated Significant Expected Rank in classic classic      KS  elim weight
1  GO:0016020                                    membrane      1079          12     6.51               1   0.003  0.3863 0.003  0.014

> ##########  Biological process  #############

        GO.ID                                        Term Annotated Significant Expected Rank in classic classic     KS  elim weight
1  GO:0005975              carbohydrate metabolic process       302           6     2.34               1   0.027 0.8693 0.027  0.047
2  GO:0006865                        amino acid transport        87           3     0.68               2   0.029 0.9582 0.029  0.029
3  GO:0015837                             amine transport        87           3     0.68               3   0.029 0.9582 0.029  1.000
4  GO:0015849                      organic acid transport        87           3     0.68               4   0.029 0.9582 0.029  1.000
5  GO:0046942                   carboxylic acid transport        87           3     0.68               5   0.029 0.9582 0.029  1.000
6  GO:0009225          nucleotide-sugar metabolic process         4           1     0.03               6   0.031 0.3932 0.031  0.031
7  GO:0006825                        copper ion transport         6           1     0.05               7   0.046 0.5440 0.046  0.046

#############################################
##                                         ##
##              Group F                  ##
##                                         ##
#############################################

> ##########  Metabolic function  #############

        GO.ID                                        Term Annotated Significant Expected Rank in classic classic   KS   elim  weight
1  GO:0015075                    ion transporter activity       206          20     8.72               3 0.00040 0.98 0.0004 1.00000
2  GO:0008236              serine-type peptidase activity        60          11     2.54               1 3.4e-05 0.76 0.0014 0.00047
3  GO:0004004         ATP-dependent RNA helicase activity        42           7     1.78               4 0.00169 0.28 0.0017 0.00169
4  GO:0015462        protein-transporting ATPase activity        42           7     1.78               5 0.00169 0.28 0.0017 0.00169
5  GO:0015616                    DNA translocase activity        42           7     1.78               6 0.00169 0.28 0.0017 0.00169
6  GO:0017116 single-stranded DNA-dependent ATP-depend...        42           7     1.78               7 0.00169 0.28 0.0017 0.00169
7  GO:0042624                  ATPase activity, uncoupled        42           7     1.78               8 0.00169 0.28 0.0017 0.00169
8  GO:0003993                   acid phosphatase activity        15           4     0.64              13 0.00296 0.68 0.0030 0.00296
9  GO:0003725                 double-stranded RNA binding         3           2     0.13              17 0.00521 0.66 0.0052 0.00521
10 GO:0004252          serine-type endopeptidase activity        39           6     1.65              19 0.00546 0.55 0.0055 1.00000
11 GO:0004364            glutathione transferase activity        10           3     0.42              22 0.00721 0.26 0.0072 0.00721
12 GO:0005355                glucose transporter activity         4           2     0.17              23 0.01013 1.00 0.0101 0.01013
13 GO:0005385               zinc ion transporter activity         4           2     0.17              24 0.01013 0.51 0.0101 0.01013
14 GO:0008240              tripeptidyl-peptidase activity         4           2     0.17              25 0.01013 0.56 0.0101 1.00000
15 GO:0015145         monosaccharide transporter activity         4           2     0.17              26 0.01013 1.00 0.0101 1.00000
16 GO:0015149                 hexose transporter activity         4           2     0.17              27 0.01013 1.00 0.0101 1.00000
17 GO:0019131            tripeptidyl-peptidase I activity         4           2     0.17              28 0.01013 0.56 0.0101 0.01013
18 GO:0005215                        transporter activity       843          57    35.70               2 0.00014 0.99 0.0127 0.06404
19 GO:0046873              metal ion transporter activity        34           5     1.44              31 0.01330 0.70 0.0133 0.12980
20 GO:0050236         pyridoxine 4-dehydrogenase activity         5           2     0.21              32 0.01641 0.71 0.0164 0.01641
21 GO:0004185            serine carboxypeptidase activity        14           3     0.59              33 0.01930 0.93 0.0193 1.00000
22 GO:0042625 ATPase activity, coupled to transmembran...        97           9     4.11              34 0.02100 0.70 0.0210 0.02100
23 GO:0004289                          subtilase activity        18           3     0.76              40 0.03823 0.12 0.0382 1.00000
24 GO:0003883                       CTP synthase activity         1           1     0.04              41 0.04235 1.00 0.0423 0.04235
25 GO:0003963           RNA-3'-phosphate cyclase activity         1           1     0.04              42 0.04235 1.00 0.0423 0.04235
26 GO:0004045           aminoacyl-tRNA hydrolase activity         1           1     0.04              43 0.04235 1.00 0.0423 0.04235
27 GO:0004145        diamine N-acetyltransferase activity         1           1     0.04              44 0.04235 1.00 0.0423 0.04235
28 GO:0004360 glutamine-fructose-6-phosphate transamin...         1           1     0.04              45 0.04235 1.00 0.0423 0.04235
29 GO:0004750     ribulose-phosphate 3-epimerase activity         1           1     0.04              46 0.04235 1.00 0.0423 0.04235
30 GO:0004851 uroporphyrin-III C-methyltransferase act...         1           1     0.04              47 0.04235 1.00 0.0423 0.04235
31 GO:0017096 acetylserotonin O-methyltransferase acti...         1           1     0.04              48 0.04235 1.00 0.0423 0.04235
32 GO:0015036           disulfide oxidoreductase activity        46           5     1.95              49 0.04360 1.00 0.0436 0.04360
33 GO:0003899        DNA-directed RNA polymerase activity        33           4     1.40              51 0.04901 0.82 0.0490 0.04901

> ##########  Cellular component  #############

        GO.ID                                        Term Annotated Significant Expected Rank in classic classic    KS    elim weight
1  GO:0016020                                    membrane      1079          63    44.18               1 5.7e-05 0.943 5.7e-05 0.0032
2  GO:0031966                      mitochondrial membrane        40           5     1.64               2   0.022 0.836   0.022 1.0000
3  GO:0016021                        integral to membrane       698          38    28.58               3   0.023 0.035   0.023 0.0267
4  GO:0031224                       intrinsic to membrane       698          38    28.58               4   0.023 0.035   0.023 0.2741
5  GO:0044425                               membrane part       734          39    30.06               5   0.030 0.074   0.030 1.0000
6  GO:0031967                          organelle envelope        62           6     2.54               6   0.039 0.779   0.039 1.0000
7  GO:0005740                      mitochondrial envelope        47           5     1.92               7   0.041 0.794   0.041 1.0000
8  GO:0005742 mitochondrial outer membrane translocase...         1           1     0.04               8   0.041 0.998   0.041 0.0409
9  GO:0009316       3-isopropylmalate dehydratase complex         1           1     0.04               9   0.041 1.000   0.041 0.0409

> ##########  Biological process  #############

        GO.ID                                        Term Annotated Significant Expected Rank in classic classic    KS   elim weight
1  GO:0006810                                   transport       940          58    38.91               1 0.00055 0.995 0.0012 0.3841
2  GO:0006829                          zinc ion transport         4           2     0.17               4 0.00968 0.490 0.0097 0.0097
3  GO:0015074                             DNA integration         1           1     0.04               8 0.04140 0.997 0.0414 0.0414

#############################################
##                                         ##
##                Group G                  ##
##                                         ##
#############################################

> ##########  Metabolic function  #############

        GO.ID                                        Term Annotated Significant Expected Rank in classic classic     KS    elim  weight
1  GO:0004364            glutathione transferase activity        10           2     0.04               1 0.00084 0.2763 0.00084 0.00084
2  GO:0004344 glucose dehydrogenase (acceptor) activit...        12           2     0.05               2 0.00122 0.7808 0.00122 0.00122

> ##########  Cellular component  #############

    GO.ID                                   Term Annotated Significant Expected Rank in classic classic      KS   elim weight
1  GO:0009986                           cell surface         1           1     0.00               1  0.0039  1.0000 0.0039 0.0039

>
> ##########  Biological process  #############

        GO.ID                                        Term Annotated Significant Expected Rank in classic classic   KS  elim weight
1  GO:0006526               arginine biosynthetic process         8           1     0.03               1   0.027 0.82 0.027  0.027
2  GO:0016998                 cell wall catabolic process        10           1     0.03               2   0.034 0.35 0.034  0.034
3  GO:0006865                        amino acid transport        87           2     0.30               3   0.035 0.86 0.035  0.035
4  GO:0015837                             amine transport        87           2     0.30               4   0.035 0.86 0.035  1.000
5  GO:0015849                      organic acid transport        87           2     0.30               5   0.035 0.86 0.035  1.000
6  GO:0046942                   carboxylic acid transport        87           2     0.30               6   0.035 0.86 0.035  1.000

#############################################
##                                         ##
##                Group H                  ##
##                                         ##
#############################################

        GO.ID                                        Term Annotated Significant Expected Rank in classic classic     KS   elim weight
1  GO:0003852         2-isopropylmalate synthase activity         1           1     0.00               2  0.0043 1.0000 0.0043 1.0000
2  GO:0004470                       malic enzyme activity         2           1     0.01               3  0.0085 1.0000 0.0085 0.0085
3  GO:0017076                   purine nucleotide binding       759           8     3.24               4  0.0107 0.7929 0.0107 0.0178
4  GO:0003978            UDP-glucose 4-epimerase activity         3           1     0.01               5  0.0128 0.9999 0.0128 0.0128
5  GO:0004086       carbamoyl-phosphate synthase activity         3           1     0.01               6  0.0128 0.6711 0.0128 0.0128
6  GO:0047681 aryl-alcohol dehydrogenase (NADP+) activ...         3           1     0.01               7  0.0128 0.3568 0.0128 0.0128
7  GO:0000166                          nucleotide binding       785           8     3.35               8  0.0130 0.6489 0.0130 0.3870
8  GO:0030554                   adenyl nucleotide binding       668           7     2.85               9  0.0183 0.9031 0.0183 0.3710
9  GO:0004197        cysteine-type endopeptidase activity        57           2     0.24              11  0.0242 0.7754 0.0242 0.0242
10 GO:0016630      protochlorophyllide reductase activity         6           1     0.03              12  0.0254 0.3579 0.0254 0.0254
11 GO:0016857 racemase and epimerase activity, acting ...         8           1     0.03              13  0.0337 0.9257 0.0337 1.0000
12 GO:0008234            cysteine-type peptidase activity        69           2     0.29              14  0.0345 0.5519 0.0345 1.0000
13 GO:0008812              choline dehydrogenase activity         9           1     0.04              15  0.0378 0.0424 0.0378 0.0378
14 GO:0003723                                 RNA binding        76           2     0.32              16  0.0411 0.6485 0.0411 0.0411
15 GO:0005524                                 ATP binding       627           6     2.68              17  0.0439 0.9393 0.0439 1.0000
16 GO:0046912 transferase activity, transferring acyl ...        13           2     0.06               1  0.0013 0.6972 0.0481 0.0013


> ##########  Cellular component  #############

        GO.ID                                        Term Annotated Significant Expected Rank in classic classic      KS   elim weight
1  GO:0030688 nucleolar preribosome, small subunit pre...         1           1     0.00               1  0.0022 1.00000 0.0022 0.0022

> ##########  Biological process  #############

        GO.ID                                        Term Annotated Significant Expected Rank in classic classic    KS   elim weight
1  GO:0006405                     RNA export from nucleus         1           1     0.00               1  0.0045 1.000 0.0045 0.0045
2  GO:0008612 hypusine biosynthetic process from pepti...         1           1     0.00               2  0.0045 1.000 0.0045 0.0045
3  GO:0050983 spermidine catabolic process to deoxyhyp...         1           1     0.00               3  0.0045 1.000 0.0045 0.0045
4  GO:0044262     cellular carbohydrate metabolic process       106           3     0.48              11  0.0114 0.873 0.0114 1.0000
5  GO:0006551                   leucine metabolic process         4           1     0.02              19  0.0180 1.000 0.0180 1.0000
6  GO:0009098                leucine biosynthetic process         4           1     0.02              20  0.0180 1.000 0.0180 0.0180
7  GO:0009225          nucleotide-sugar metabolic process         4           1     0.02              21  0.0180 0.937 0.0180 0.0180
8  GO:0006108                    malate metabolic process         5           1     0.02              23  0.0224 0.953 0.0224 0.0224
9  GO:0006364                             rRNA processing         5           1     0.02              24  0.0224 0.888 0.0224 0.0224
10 GO:0016072                      rRNA metabolic process         5           1     0.02              25  0.0224 0.888 0.0224 1.0000
11 GO:0006092 main pathways of carbohydrate metabolic ...        59           2     0.27              26  0.0286 0.970 0.0286 0.2094
12 GO:0006100 tricarboxylic acid cycle intermediate me...         7           1     0.03              27  0.0313 0.979 0.0313 1.0000
13 GO:0043648         dicarboxylic acid metabolic process         7           1     0.03              28  0.0313 0.701 0.0313 1.0000
14 GO:0015980 energy derivation by oxidation of organi...        68           2     0.31              30  0.0372 0.969 0.0372 1.0000
15 GO:0006012                 galactose metabolic process         9           1     0.04              31  0.0401 0.978 0.0401 0.0401
16 GO:0006396                              RNA processing        76           2     0.34              32  0.0455 0.040 0.0455 0.2662
17 GO:0042254            ribosome biogenesis and assembly        11           1     0.05              33  0.0487 0.995 0.0487 1.0000

#############################################
##                                         ##
##              Group I                    ##
##                                         ##
#############################################

> ##########  Metabolic function  #############

        GO.ID                                        Term Annotated Significant Expected Rank in classic classic      KS    elim  weight
1  GO:0005351                       sugar porter activity        99          17     4.44               1 1.4e-06  0.9993 1.4e-06 1.4e-06
2  GO:0016207             4-coumarate-CoA ligase activity        11           4     0.49               9 0.00101  0.3585  0.0010 1.00000
3  GO:0008410                    CoA-transferase activity         3           2     0.13              13 0.00583  0.9980  0.0058 0.00583
4  GO:0016421                    CoA carboxylase activity         3           2     0.13              14 0.00583  0.9987  0.0058 1.00000
5  GO:0016491                     oxidoreductase activity      1146          68    51.39              15 0.00607  0.0184  0.0061 0.29894
6  GO:0004553 hydrolase activity, hydrolyzing O-glycos...       223          18    10.00              17 0.01074  0.1136  0.0107 0.15701
7  GO:0008733              L-arabinose isomerase activity        55           7     2.47              18 0.01079  0.4786  0.0108 0.01079
8  GO:0016798 hydrolase activity, acting on glycosyl b...       225          18    10.09              19 0.01171  0.1115  0.0117 0.34402
9  GO:0046914                transition metal ion binding       752          46    33.72              20 0.01543  0.0141  0.0154 0.01543
10 GO:0043169                              cation binding       812          49    36.41              21 0.01578  0.0231  0.0158 0.24416
11 GO:0003988       acetyl-CoA C-acyltransferase activity         5           2     0.22              22 0.01831  0.6018  0.0183 0.01831
12 GO:0046556        alpha-N-arabinofuranosidase activity         5           2     0.22              23 0.01831  0.8177  0.0183 0.01831
13 GO:0043167                                 ion binding       840          50    37.67              24 0.01876  0.0175  0.0188 1.00000
14 GO:0046872                           metal ion binding       840          50    37.67              25 0.01876  0.0175  0.0188 0.27921
15 GO:0016620 oxidoreductase activity, acting on the a...        35           5     1.57              26 0.01879  0.8950  0.0188 0.01879
16 GO:0016616 oxidoreductase activity, acting on the C...       188          15     8.43              27 0.02096  0.0030  0.0210 0.58353
17 GO:0003825 alpha,alpha-trehalose-phosphate synthase...         6           2     0.27              28 0.02665  0.9585  0.0267 0.02665
18 GO:0004396                         hexokinase activity         6           2     0.27              29 0.02665  0.9992  0.0267 0.02665
19 GO:0050112           inositol 2-dehydrogenase activity         6           2     0.27              30 0.02665  0.1459  0.0267 0.02665
20 GO:0016861 intramolecular oxidoreductase activity, ...        67           7     3.00              31 0.02944  0.7641  0.0294 1.00000
21 GO:0016746 transferase activity, transferring acyl ...       130          11     5.83              32 0.03083  0.7225  0.0308 0.85161
22 GO:0016903 oxidoreductase activity, acting on the a...        41           5     1.84              33 0.03495  0.9048  0.0349 1.00000
23 GO:0004029       aldehyde dehydrogenase (NAD) activity         7           2     0.31              34 0.03622  0.7397  0.0362 1.00000
24 GO:0003824                          catalytic activity      3853         194   172.77              10 0.00161 2.4e-07  0.0371 0.75565
25 GO:0016885 ligase activity, forming carbon-carbon b...         4           3     0.18               6 0.00034  1.0000  0.0445 0.00034
26 GO:0003996                    acyl-CoA ligase activity         1           1     0.04              35 0.04484  0.9962  0.0448 1.00000
27 GO:0004059 aralkylamine N-acetyltransferase activit...         1           1     0.04              36 0.04484  0.9994  0.0448 0.04484
28 GO:0004076                    biotin synthase activity         1           1     0.04              37 0.04484  0.9979  0.0448 0.04484
29 GO:0004474                    malate synthase activity         1           1     0.04              38 0.04484  0.9975  0.0448 0.04484
30 GO:0004485    methylcrotonoyl-CoA carboxylase activity         1           1     0.04              39 0.04484  0.9964  0.0448 1.00000
31 GO:0004559                  alpha-mannosidase activity         1           1     0.04              40 0.04484  0.9980  0.0448 0.04484
32 GO:0004736               pyruvate carboxylase activity         1           1     0.04              41 0.04484  1.0000  0.0448 1.00000
33 GO:0008108 UDP-glucose:hexose-1-phosphate uridylylt...         1           1     0.04              42 0.04484  0.9994  0.0448 0.04484
34 GO:0008824                  cyanate hydratase activity         1           1     0.04              43 0.04484  1.0000  0.0448 0.04484
35 GO:0009013 succinate-semialdehyde dehydrogenase [NA...         1           1     0.04              44 0.04484  0.9977  0.0448 1.00000
36 GO:0018853            perillyl-CoA synthetase activity         1           1     0.04              45 0.04484  0.9962  0.0448 1.00000
37 GO:0018854 3-isopropenyl-6-oxoheptanoyl-CoA synthet...         1           1     0.04              46 0.04484  0.9962  0.0448 1.00000
38 GO:0018855 2-oxo-delta3-4,5,5-trimethylcyclopenteny...         1           1     0.04              47 0.04484  0.9962  0.0448 1.00000
39 GO:0018856         benzoyl acetate-CoA ligase activity         1           1     0.04              48 0.04484  0.9962  0.0448 1.00000
40 GO:0018857    2,4-dichlorobenzoate-CoA ligase activity         1           1     0.04              49 0.04484  0.9962  0.0448 1.00000
41 GO:0000293           ferric-chelate reductase activity         8           2     0.36              50 0.04689  0.7904  0.0469 0.04689
42 GO:0008270                            zinc ion binding       649          38    29.10              51 0.04886  0.0267  0.0489 0.57157

> ##########  Cellular component  #############

        GO.ID                                        Term Annotated Significant Expected Rank in classic classic      KS   elim weight
1  GO:0016021                        integral to membrane       698          38    26.18               1  0.0043 0.02509 0.0043 0.0043
2  GO:0019012                                      virion         1           1     0.04               5  0.0375 0.99866 0.0375 1.0000
3  GO:0019028                                viral capsid         1           1     0.04               6  0.0375 0.99866 0.0375 0.0375
4  GO:0044423                                 virion part         1           1     0.04               7  0.0375 0.99866 0.0375 1.0000

> ##########  Biological process  #############

    GO.ID                                        Term Annotated Significant Expected Rank in classic classic     KS    elim  weight
1  GO:0008643                      carbohydrate transport       101          17     4.66               1 2.6e-06 0.9981 2.6e-06 2.6e-06
2  GO:0005975              carbohydrate metabolic process       302          30    13.93               2 4.1e-05 0.9981  0.0032  0.0051
3  GO:0006097                            glyoxylate cycle         3           2     0.14               4  0.0062 0.7649  0.0062  0.0062
4  GO:0005996            monosaccharide metabolic process        51           7     2.35               7  0.0083 0.9994  0.0083  1.0000
5  GO:0006091 generation of precursor metabolites and ...       693          45    31.98               8  0.0089 0.0546  0.0181  0.3376
6  GO:0019566                 arabinose metabolic process         5           2     0.23               9  0.0193 0.8117  0.0193  1.0000
7  GO:0046373               L-arabinose metabolic process         5           2     0.23              10  0.0193 0.8117  0.0193  0.0193
8  GO:0016051           carbohydrate biosynthetic process        24           4     1.11              11  0.0226 0.8122  0.0226  1.0000
9  GO:0005992              trehalose biosynthetic process         6           2     0.28              12  0.0281 0.9268  0.0281  0.0281
10 GO:0046351           disaccharide biosynthetic process         6           2     0.28              13  0.0281 0.9268  0.0281  1.0000
11 GO:0006118                          electron transport       599          37    27.64              15  0.0358 0.0047  0.0358  0.0358
12 GO:0005984              disaccharide metabolic process         7           2     0.32              17  0.0382 0.7264  0.0382  1.0000
13 GO:0005991                 trehalose metabolic process         7           2     0.32              18  0.0382 0.7264  0.0382  1.0000
14 GO:0019321                   pentose metabolic process         7           2     0.32              19  0.0382 0.6153  0.0382  1.0000
15 GO:0006768                    biotin metabolic process         1           1     0.05              20  0.0461 0.9979  0.0461  1.0000
16 GO:0009102                 biotin biosynthetic process         1           1     0.05              21  0.0461 0.9979  0.0461  0.0461
17 GO:0009439                   cyanate metabolic process         1           1     0.05              22  0.0461 1.0000  0.0461  0.0461
18 GO:0009069 serine family amino acid metabolic proce...        30           4     1.38              23  0.0472 0.9191  0.0472  1.0000
19 GO:0006564               L-serine biosynthetic process        18           3     0.83              24  0.0474 0.5620  0.0474  0.0474

#############################################
##                                         ##
##               Group J                   ##
##                                         ##
#############################################

##########  Metabolic function  #############

     GO.ID                                        Term Annotated Significant Expected Rank in classic classic    KS    elim  weight
1   GO:0005524                                 ATP binding       627         227   158.65               6 7.8e-11 0.998 7.8e-11 7.8e-11
2   GO:0004713            protein-tyrosine kinase activity       119          61    30.11              10 7.6e-10 0.993 7.6e-10 2.8e-08
3   GO:0005515                             protein binding       125          67    31.63               5 7.8e-12 0.928 3.9e-09 1.8e-11
4   GO:0005525                                 GTP binding        94          46    23.78              19 5.5e-07 0.966 5.5e-07 5.5e-07
5   GO:0004298            threonine endopeptidase activity        16          13     4.05              28 4.2e-06 0.976 4.2e-06 4.2e-06
6   GO:0004842           ubiquitin-protein ligase activity        77          37    19.48              29 1.2e-05 0.970 1.2e-05 1.2e-05
7   GO:0004376     glycolipid mannosyltransferase activity        10           9     2.53              33 3.2e-05 0.996 3.2e-05 1.00000
8   GO:0008605       protein kinase CK2 regulator activity        34          20     8.60              34 3.3e-05 0.932 3.3e-05 3.3e-05
9   GO:0003676                        nucleic acid binding      1047         338   264.92              14 1.0e-08 0.622 3.5e-05 1.0e-06
10  GO:0004576         oligosaccharyl transferase activity        12          10     3.04              37 4.1e-05 0.909 4.1e-05 4.1e-05
11  GO:0004682                 protein kinase CK2 activity        33          19     8.35              40 7.8e-05 0.779 7.8e-05 1.00000
12  GO:0004691      cAMP-dependent protein kinase activity        33          19     8.35              41 7.8e-05 0.779 7.8e-05 1.00000
13  GO:0004674    protein serine/threonine kinase activity       153          73    38.71              11 1.1e-09 0.999 0.00013 4.5e-08
14  GO:0008603 cAMP-dependent protein kinase regulator ...        35          19     8.86              44 0.00023 0.767 0.00023 0.00023
15  GO:0005509                         calcium ion binding        63          29    15.94              46 0.00027 0.962 0.00027 0.00027
16  GO:0003684                         damaged DNA binding        16          11     4.05              47 0.00031 0.954 0.00031 0.00031
17  GO:0003889               alpha DNA polymerase activity        17          11     4.30              57 0.00069 0.861 0.00069 1.00000
18  GO:0003891               delta DNA polymerase activity        17          11     4.30              58 0.00069 0.861 0.00069 1.00000
19  GO:0003893             epsilon DNA polymerase activity        17          11     4.30              59 0.00069 0.861 0.00069 1.00000
20  GO:0003894                zeta DNA polymerase activity        17          11     4.30              60 0.00069 0.861 0.00069 1.00000
21  GO:0003895 gamma DNA-directed DNA polymerase activi...        17          11     4.30              61 0.00069 0.861 0.00069 1.00000
22  GO:0015999                 eta DNA polymerase activity        17          11     4.30              62 0.00069 0.861 0.00069 1.00000
23  GO:0016000                iota DNA polymerase activity        17          11     4.30              63 0.00069 0.861 0.00069 1.00000
24  GO:0016448                  mu DNA polymerase activity        17          11     4.30              64 0.00069 0.861 0.00069 1.00000
25  GO:0016449              lambda DNA polymerase activity        17          11     4.30              65 0.00069 0.861 0.00069 1.00000
26  GO:0016450               kappa DNA polymerase activity        17          11     4.30              66 0.00069 0.861 0.00069 1.00000
27  GO:0016451                  nu DNA polymerase activity        17          11     4.30              67 0.00069 0.861 0.00069 1.00000
28  GO:0016452               theta DNA polymerase activity        17          11     4.30              68 0.00069 0.861 0.00069 1.00000
29  GO:0019984               sigma DNA polymerase activity        17          11     4.30              69 0.00069 0.861 0.00069 1.00000
30  GO:0008235                metalloexopeptidase activity        30          16     7.59              70 0.00091 0.862 0.00091 0.00101
31  GO:0008026             ATP-dependent helicase activity        89          36    22.52              71 0.00113 0.804 0.00113 0.00113
32  GO:0003890                beta DNA polymerase activity        18          11     4.55              74 0.00136 0.854 0.00136 1.00000
33  GO:0000009      alpha-1,6-mannosyltransferase activity         7           6     1.77              75 0.00143 0.872 0.00143 1.00000
34  GO:0000026      alpha-1,2-mannosyltransferase activity         7           6     1.77              76 0.00143 0.872 0.00143 1.00000
35  GO:0000033      alpha-1,3-mannosyltransferase activity         7           6     1.77              77 0.00143 0.872 0.00143 1.00000
36  GO:0003682                           chromatin binding         7           6     1.77              78 0.00143 0.827 0.00143 0.00143
37  GO:0003980 UDP-glucose:glycoprotein glucosyltransfe...         7           6     1.77              79 0.00143 0.872 0.00143 0.00143
38  GO:0004583 dolichyl-phosphate-glucose-glycolipid al...         7           6     1.77              80 0.00143 0.872 0.00143 0.00143
39  GO:0008376    acetylgalactosaminyltransferase activity         7           6     1.77              81 0.00143 0.872 0.00143 0.00143
40  GO:0008921 lipopolysaccharide-1,6-galactosyltransfe...         7           6     1.77              82 0.00143 0.872 0.00143 1.00000
41  GO:0016253 UDP-N-acetylglucosamine-peptide N-acetyl...         7           6     1.77              83 0.00143 0.872 0.00143 0.00143
42  GO:0016759                 cellulose synthase activity         7           6     1.77              84 0.00143 0.872 0.00143 0.00143
43  GO:0018715 9-phenanthrol UDP-glucuronosyltransferas...         7           6     1.77              85 0.00143 0.872 0.00143 0.00143
44  GO:0018716 1-phenanthrol glycosyltransferase activi...         7           6     1.77              86 0.00143 0.872 0.00143 0.00143
45  GO:0018717 9-phenanthrol glycosyltransferase activi...         7           6     1.77              87 0.00143 0.872 0.00143 0.00143
46  GO:0018718 1,2-dihydroxy-phenanthrene glycosyltrans...         7           6     1.77              88 0.00143 0.872 0.00143 0.00143
47  GO:0019187       beta-1,4-mannosyltransferase activity         7           6     1.77              89 0.00143 0.872 0.00143 1.00000
48  GO:0042281 dolichyl pyrophosphate Man9GlcNAc2 alpha...         7           6     1.77              90 0.00143 0.872 0.00143 0.00143
49  GO:0042283 dolichyl pyrophosphate Glc1Man9GlcNAc2 a...         7           6     1.77              91 0.00143 0.872 0.00143 0.00143
50  GO:0046920      alpha(1,3)-fucosyltransferase activity         7           6     1.77              92 0.00143 0.872 0.00143 0.00143
51  GO:0046921      alpha(1,6)-fucosyltransferase activity         7           6     1.77              93 0.00143 0.872 0.00143 0.00143
52  GO:0019200                carbohydrate kinase activity        34          17     8.60              99 0.00163 0.914 0.00163 0.00163
53  GO:0003743      translation initiation factor activity        26          14     6.58             101 0.00169 0.842 0.00169 0.00169
54  GO:0004683 calmodulin regulated protein kinase acti...        29          15     7.34             104 0.00198 0.769 0.00198 1.00000
55  GO:0008565                protein transporter activity        80          35    20.24              45 0.00023 0.888 0.00200 0.00023
56  GO:0017111          nucleoside-triphosphatase activity       303         122    76.67              12 3.0e-09 0.964 0.00229 1.00000
57  GO:0004437 inositol or phosphatidylinositol phospha...        14           9     3.54             105 0.00233 0.964 0.00233 0.00233
58  GO:0003677                                 DNA binding       664         204   168.01              53 0.00045 0.423 0.00267 1.00000
59  GO:0030234                   enzyme regulator activity        95          49    24.04              16 2.8e-08 0.968 0.00290 0.31814
60  GO:0035004          phosphoinositide 3-kinase activity        25          13     6.33             106 0.00370 0.757 0.00370 0.00370
61  GO:0008094               DNA-dependent ATPase activity        54          23    13.66             108 0.00396 0.967 0.00396 0.02808
62  GO:0005244          voltage-gated ion channel activity         4           4     1.01             109 0.00409 0.998 0.00409 0.00409
63  GO:0005543                        phospholipid binding         4           4     1.01             110 0.00409 0.940 0.00409 1.00000
64  GO:0008320                    protein carrier activity         4           4     1.01             111 0.00409 0.986 0.00409 1.00000
65  GO:0003777                  microtubule motor activity        15           9     3.80             112 0.00452 0.999 0.00452 1.00000
66  GO:0046933 hydrogen ion transporting ATP synthase a...        31          15     7.84             113 0.00454 0.972 0.00454 0.00454
67  GO:0046961 hydrogen ion transporting ATPase activit...        31          15     7.84             114 0.00454 0.972 0.00454 1.00000
68  GO:0000030                mannosyltransferase activity        16          14     4.05              18 3.0e-07 0.993 0.00478 3.0e-07
69  GO:0003887        DNA-directed DNA polymerase activity        24          16     6.07              31 2.3e-05 0.979 0.00478 2.3e-05
70  GO:0016462                    pyrophosphatase activity       317         131    80.21               7 9.2e-11 0.985 0.00481 9.5e-07
71  GO:0000810 diacylglycerol pyrophosphate phosphatase...         6           5     1.52             115 0.00489 0.960 0.00489 1.00000
72  GO:0003702 RNA polymerase II transcription factor a...         6           5     1.52             116 0.00489 0.966 0.00489 0.00489
73  GO:0004787            thiamin-pyrophosphatase activity         6           5     1.52             117 0.00489 0.960 0.00489 1.00000
74  GO:0008758 UDP-2,3-diacylglucosamine hydrolase acti...         6           5     1.52             118 0.00489 0.960 0.00489 1.00000
75  GO:0008796 bis(5'-nucleosyl)-tetraphosphatase activ...         6           5     1.52             119 0.00489 0.960 0.00489 0.00489
76  GO:0008828          dATP pyrophosphohydrolase activity         6           5     1.52             120 0.00489 0.960 0.00489 1.00000
77  GO:0016778               diphosphotransferase activity         6           5     1.52             121 0.00489 0.994 0.00489 0.00489
78  GO:0019176 dihydroneopterin monophosphate phosphata...         6           5     1.52             122 0.00489 0.960 0.00489 0.00489
79  GO:0019177 dihydroneopterin triphosphate pyrophosph...         6           5     1.52             123 0.00489 0.960 0.00489 1.00000
80  GO:0019201                  nucleotide kinase activity         6           5     1.52             124 0.00489 0.976 0.00489 0.00489
81  GO:0051082                    unfolded protein binding        40          18    10.12             126 0.00518 0.891 0.00518 1.00000
82  GO:0008047                   enzyme activator activity        26          13     6.58             127 0.00571 0.791 0.00571 1.00000
83  GO:0008408                  3'-5' exonuclease activity        13           8     3.29             128 0.00606 0.988 0.00606 0.00606
84  GO:0003924                             GTPase activity        29          14     7.34             129 0.00621 0.966 0.00621 1.00000
85  GO:0004707                         MAP kinase activity        27          13     6.83             131 0.00851 0.819 0.00851 0.37152
86  GO:0019207                   kinase regulator activity        58          31    14.68              25 3.8e-06 0.796 0.01018 1.00000
87  GO:0019887           protein kinase regulator activity        58          31    14.68              26 3.8e-06 0.796 0.01018 1.00000
88  GO:0004680                      casein kinase activity        55          30    13.92              23 3.2e-06 0.658 0.01019 1.00000
89  GO:0004690 cyclic nucleotide-dependent protein kina...        55          30    13.92              24 3.2e-06 0.658 0.01019 1.00000
90  GO:0001565             phorbol ester receptor activity        22          11     5.57             136 0.01082 0.820 0.01082 1.00000
91  GO:0004675 transmembrane receptor protein serine/th...        22          11     5.57             137 0.01082 0.820 0.01082 0.01082
92  GO:0004676 3-phosphoinositide-dependent protein kin...        22          11     5.57             138 0.01082 0.820 0.01082 1.00000
93  GO:0004677       DNA-dependent protein kinase activity        22          11     5.57             139 0.01082 0.820 0.01082 1.00000
94  GO:0004679       AMP-activated protein kinase activity        22          11     5.57             140 0.01082 0.820 0.01082 1.00000
95  GO:0004681                    casein kinase I activity        22          11     5.57             141 0.01082 0.820 0.01082 1.00000
96  GO:0004686 eukaryotic elongation factor-2 kinase ac...        22          11     5.57             142 0.01082 0.820 0.01082 1.00000
97  GO:0004688 multifunctional calcium- and calmodulin-...        22          11     5.57             143 0.01082 0.820 0.01082 1.00000
98  GO:0004689               phosphorylase kinase activity        22          11     5.57             144 0.01082 0.820 0.01082 1.00000
99  GO:0004692      cGMP-dependent protein kinase activity        22          11     5.57             145 0.01082 0.820 0.01082 1.00000
100 GO:0004694 eukaryotic translation initiation factor...        22          11     5.57             146 0.01082 0.820 0.01082 1.00000
101 GO:0004695 galactosyltransferase-associated kinase ...        22          11     5.57             147 0.01082 0.820 0.01082 1.00000
102 GO:0004696         glycogen synthase kinase 3 activity        22          11     5.57             148 0.01082 0.820 0.01082 1.00000
103 GO:0004697                   protein kinase C activity        22          11     5.57             149 0.01082 0.820 0.01082 1.00000
104 GO:0004698 calcium-dependent protein kinase C activ...        22          11     5.57             150 0.01082 0.820 0.01082 0.01082
105 GO:0004700          atypical protein kinase C activity        22          11     5.57             151 0.01082 0.820 0.01082 0.01082
106 GO:0004701 diacylglycerol-activated phospholipid-de...        22          11     5.57             152 0.01082 0.820 0.01082 0.01082
107 GO:0004703 G-protein coupled receptor kinase activi...        22          11     5.57             153 0.01082 0.820 0.01082 1.00000
108 GO:0004704          NF-kappaB-inducing kinase activity        22          11     5.57             154 0.01082 0.820 0.01082 0.01082
109 GO:0004705                         JUN kinase activity        22          11     5.57             155 0.01082 0.820 0.01082 0.01082
110 GO:0004706           JUN kinase kinase kinase activity        22          11     5.57             156 0.01082 0.820 0.01082 0.01082
111 GO:0004708                  MAP kinase kinase activity        22          11     5.57             157 0.01082 0.820 0.01082 1.00000
112 GO:0004709           MAP kinase kinase kinase activity        22          11     5.57             158 0.01082 0.820 0.01082 1.00000
113 GO:0004710              MAP/ERK kinase kinase activity        22          11     5.57             159 0.01082 0.820 0.01082 0.01082
114 GO:0004711        ribosomal protein S6 kinase activity        22          11     5.57             160 0.01082 0.820 0.01082 1.00000
115 GO:0004712 protein threonine/tyrosine kinase activi...        22          11     5.57             161 0.01082 0.820 0.01082 1.00000
116 GO:0004714 transmembrane receptor protein tyrosine ...        22          11     5.57             162 0.01082 0.820 0.01082 1.00000
117 GO:0004715 non-membrane spanning protein tyrosine k...        22          11     5.57             163 0.01082 0.820 0.01082 1.00000
118 GO:0004716 receptor signaling protein tyrosine kina...        22          11     5.57             164 0.01082 0.820 0.01082 1.00000
119 GO:0004718                       Janus kinase activity        22          11     5.57             165 0.01082 0.820 0.01082 0.01082
120 GO:0008338                       MAP kinase 1 activity        22          11     5.57             166 0.01082 0.820 0.01082 0.01082
121 GO:0008339                          MP kinase activity        22          11     5.57             167 0.01082 0.820 0.01082 0.01082
122 GO:0008349    MAP kinase kinase kinase kinase activity        22          11     5.57             168 0.01082 0.820 0.01082 0.01082
123 GO:0008384                     IkappaB kinase activity        22          11     5.57             169 0.01082 0.820 0.01082 1.00000
124 GO:0008545                  JUN kinase kinase activity        22          11     5.57             170 0.01082 0.820 0.01082 0.01082
125 GO:0008607     phosphorylase kinase regulator activity        22          11     5.57             171 0.01082 0.820 0.01082 0.01082
126 GO:0008819                  cobinamide kinase activity        22          11     5.57             172 0.01082 0.820 0.01082 0.01082
127 GO:0016538 cyclin-dependent protein kinase regulato...        22          11     5.57             173 0.01082 0.820 0.01082 0.01082
128 GO:0016908                       MAP kinase 2 activity        22          11     5.57             174 0.01082 0.820 0.01082 0.01082
129 GO:0016909                         SAP kinase activity        22          11     5.57             175 0.01082 0.820 0.01082 1.00000
130 GO:0018720                      phenol kinase activity        22          11     5.57             176 0.01082 0.820 0.01082 0.01082
131 GO:0019199 transmembrane receptor protein kinase ac...        22          11     5.57             177 0.01082 0.820 0.01082 1.00000
132 GO:0019209                   kinase activator activity        22          11     5.57             178 0.01082 0.820 0.01082 1.00000
133 GO:0019912 cyclin-dependent protein kinase activati...        22          11     5.57             179 0.01082 0.820 0.01082 0.01082
134 GO:0019914 cyclin-dependent protein kinase activati...        22          11     5.57             180 0.01082 0.820 0.01082 0.01082
135 GO:0030295           protein kinase activator activity        22          11     5.57             181 0.01082 0.820 0.01082 1.00000
136 GO:0042556 eukaryotic elongation factor-2 kinase re...        22          11     5.57             182 0.01082 0.820 0.01082 1.00000
137 GO:0042557 eukaryotic elongation factor-2 kinase ac...        22          11     5.57             183 0.01082 0.820 0.01082 0.01082
138 GO:0030695                   GTPase regulator activity        14           8     3.54             184 0.01103 0.888 0.01103 0.44101
139 GO:0004308                exo-alpha-sialidase activity        31          14     7.84             185 0.01263 0.218 0.01263 0.01263
140 GO:0004721         phosphoprotein phosphatase activity        31          14     7.84             186 0.01263 0.971 0.01263 0.15323
141 GO:0016997                    alpha-sialidase activity        31          14     7.84             187 0.01263 0.218 0.01263 0.44055
142 GO:0042625 ATPase activity, coupled to transmembran...        97          40    24.54              49 0.00038 0.950 0.01476 0.00038
143 GO:0008092                cytoskeletal protein binding        20          10     5.06             192 0.01495 0.998 0.01495 1.00000
144 GO:0008234            cysteine-type peptidase activity        69          26    17.46             193 0.01501 0.934 0.01501 0.15226
145 GO:0004693    cyclin-dependent protein kinase activity        23          11     5.82             195 0.01608 0.810 0.01608 1.00000
146 GO:0008443                phosphofructokinase activity        23          11     5.82             196 0.01608 0.773 0.01608 1.00000
147 GO:0004377 glycolipid 2-alpha-mannosyltransferase a...         3           3     0.76             197 0.01617 0.999 0.01617 1.00000
148 GO:0004605 phosphatidate cytidylyltransferase activ...         3           3     0.76             198 0.01617 0.959 0.01617 0.01617
149 GO:0004749 ribose phosphate diphosphokinase activit...         3           3     0.76             199 0.01617 0.997 0.01617 1.00000
150 GO:0005247     voltage-gated chloride channel activity         3           3     0.76             200 0.01617 0.998 0.01617 1.00000
151 GO:0005254                   chloride channel activity         3           3     0.76             201 0.01617 0.998 0.01617 1.00000
152 GO:0016979             lipoate-protein ligase activity         3           3     0.76             202 0.01617 0.997 0.01617 0.01617
153 GO:0004239           methionyl aminopeptidase activity         5           4     1.27             203 0.01630 0.982 0.01630 1.00000
154 GO:0031072                  heat shock protein binding        29          13     7.34             204 0.01719 0.971 0.01719 1.00000
155 GO:0004339       glucan 1,4-alpha-glucosidase activity        32          14     8.10             207 0.01734 0.790 0.01734 0.01734
156 GO:0016645 oxidoreductase activity, acting on the C...        18           9     4.55             211 0.02074 0.941 0.02074 0.70509
157 GO:0015399         primary active transporter activity       102          41    25.81              55 0.00061 0.961 0.02075 0.46698
158 GO:0015405 P-P-bond-hydrolysis-driven transporter a...       102          41    25.81              56 0.00061 0.961 0.02075 0.00061
159 GO:0004221            ubiquitin thiolesterase activity        21          10     5.31             213 0.02219 0.892 0.02219 0.02219
160 GO:0004843        ubiquitin-specific protease activity        21          10     5.31             214 0.02219 0.892 0.02219 0.44094
161 GO:0019783 small conjugating protein-specific prote...        21          10     5.31             215 0.02219 0.892 0.02219 1.00000
162 GO:0016790               thiolester hydrolase activity        27          12     6.83             217 0.02343 0.616 0.02343 0.86911
163 GO:0042578         phosphoric ester hydrolase activity        89          36    22.52              72 0.00113 0.964 0.02389 0.70299
164 GO:0004722 protein serine/threonine phosphatase act...        13           7     3.29             218 0.02576 0.877 0.02576 1.00000
165 GO:0019208              phosphatase regulator activity        13           7     3.29             219 0.02576 0.877 0.02576 1.00000
166 GO:0019888      protein phosphatase regulator activity        13           7     3.29             220 0.02576 0.877 0.02576 0.02576
167 GO:0003724                       RNA helicase activity        43          17    10.88             222 0.02770 0.727 0.02770 0.02770
168 GO:0008233                          peptidase activity       278         100    70.34              35 3.3e-05 0.904 0.02804 0.90812
169 GO:0016779             nucleotidyltransferase activity        77          36    19.48              36 3.4e-05 0.960 0.02809 0.48893
170 GO:0003774                              motor activity        23          14     5.82              48 0.00031 0.999 0.02818 0.00031
171 GO:0000175              3'-5'-exoribonuclease activity         8           5     2.02             223 0.02862 0.846 0.02862 1.00000
172 GO:0016776 phosphotransferase activity, phosphate g...         8           5     2.02             224 0.02862 0.976 0.02862 0.02862
173 GO:0003779                               actin binding        19           9     4.81             225 0.03074 0.996 0.03074 0.26583
174 GO:0016307 phosphatidylinositol phosphate kinase ac...        25          11     6.33             227 0.03196 0.757 0.03196 0.03196
175 GO:0003678                       DNA helicase activity        47          18    11.89             228 0.03324 0.741 0.03324 1.00000
176 GO:0004003         ATP-dependent DNA helicase activity        47          18    11.89             229 0.03324 0.741 0.03324 1.00000
177 GO:0003847 1-alkyl-2-acetylglycerophosphocholine es...        11           6     2.78             230 0.03616 0.919 0.03616 0.03616
178 GO:0004532                    exoribonuclease activity        11           6     2.78             231 0.03616 0.795 0.03616 1.00000
179 GO:0008374                  O-acyltransferase activity        11           6     2.78             232 0.03616 0.825 0.03616 0.03616
180 GO:0016896 exoribonuclease activity, producing 5'-p...        11           6     2.78             233 0.03616 0.795 0.03616 0.44134
181 GO:0016772 transferase activity, transferring phosp...       393         161    99.44               4 1.2e-12 0.999 0.03618 0.92320
182 GO:0030693                            caspase activity         6           4     1.52             234 0.03913 0.732 0.03913 0.03913
183 GO:0016791     phosphoric monoester hydrolase activity        69          29    17.46             100 0.00166 0.972 0.04297 0.73995
184 GO:0004177                     aminopeptidase activity        23          10     5.82             237 0.04367 0.353 0.04367 1.00000
185 GO:0004872                           receptor activity        55          20    13.92             238 0.04459 0.061 0.04459 0.80760
186 GO:0004004         ATP-dependent RNA helicase activity        42          16    10.63             239 0.04541 0.677 0.04541 1.00000
187 GO:0008186               RNA-dependent ATPase activity        42          16    10.63             240 0.04541 0.677 0.04541 0.76601
188 GO:0015462        protein-transporting ATPase activity        42          16    10.63             241 0.04541 0.677 0.04541 1.00000
189 GO:0015616                    DNA translocase activity        42          16    10.63             242 0.04541 0.677 0.04541 1.00000
190 GO:0017116 single-stranded DNA-dependent ATP-depend...        42          16    10.63             243 0.04541 0.677 0.04541 0.56039
191 GO:0042624                  ATPase activity, uncoupled        42          16    10.63             244 0.04541 0.677 0.04541 0.04541
192 GO:0043142 single-stranded DNA-dependent ATPase act...        42          16    10.63             245 0.04541 0.677 0.04541 1.00000

> ##########  Cellular component  #############

         GO.ID                                        Term Annotated Significant Expected Rank in classic classic     KS    elim  weight
1   GO:0005839 proteasome core complex (sensu Eukaryota...        13          12     3.70               9 2.5e-06 0.9626 2.5e-06  1.0000
2   GO:0030125                       clathrin vesicle coat        11          10     3.13              17 2.7e-05 0.9997 2.7e-05 2.7e-05
3   GO:0005956                  protein kinase CK2 complex        34          20     9.67              37 0.00019 0.8371 0.00019  1.0000
4   GO:0044430                           cytoskeletal part        34          20     9.67              38 0.00019 0.9883 0.00019  1.0000
5   GO:0043234                             protein complex       475         189   135.13               5 1.3e-09 0.9873 0.00040 3.1e-07
6   GO:0044428                                nuclear part        59          36    16.78               6 1.3e-07 0.9772 0.00054  1.0000
7   GO:0005952       cAMP-dependent protein kinase complex        35          19     9.96              43 0.00107 0.6333 0.00107  1.0000
8   GO:0012505                         endomembrane system        44          29    12.52               7 2.1e-07 0.9987 0.00137  0.2776
9   GO:0005667                transcription factor complex         9           7     2.56              47 0.00301 0.9880 0.00301  1.0000
10  GO:0043231      intracellular membrane-bound organelle       824         280   234.41              10 8.3e-06 0.0987 0.00416  0.1955
11  GO:0000785                                   chromatin        23          13     6.54              49 0.00422 0.7251 0.00422  1.0000
12  GO:0005732 small nucleolar ribonucleoprotein comple...        16          10     4.55              50 0.00456 0.7795 0.00456  0.0046
13  GO:0031090                          organelle membrane        88          44    25.03              14 1.1e-05 0.9921 0.00498  1.0000
14  GO:0015630                    microtubule cytoskeleton        26          14     7.40              51 0.00541 0.9747 0.00541  1.0000
15  GO:0044424                          intracellular part      1244         431   353.90               4 5.5e-13 0.9251 0.00620  1.0000
16  GO:0005622                               intracellular      1314         455   373.81               1 1.8e-14 0.9425 0.00644  0.5143
17  GO:0000139                              Golgi membrane        10           7     2.84              52 0.00759 0.7083 0.00759  1.0000
18  GO:0005663            DNA replication factor C complex         8           6     2.28              54 0.00840 0.8778 0.00840  1.0000
19  GO:0005875              microtubule associated complex        15           9     4.27              55 0.01033 0.9978 0.01033  1.0000
20  GO:0005783                       endoplasmic reticulum        25          13     7.11              56 0.01063 0.9575 0.01063  1.0000
21  GO:0005789              endoplasmic reticulum membrane        13           8     3.70              57 0.01282 0.9778 0.01282  0.0796
22  GO:0042175 nuclear envelope-endoplasmic reticulum n...        13           8     3.70              58 0.01282 0.9778 0.01282  1.0000
23  GO:0044432                  endoplasmic reticulum part        13           8     3.70              59 0.01282 0.9778 0.01282  1.0000
24  GO:0000151                    ubiquitin ligase complex        57          24    16.22              61 0.01753 0.9838 0.01753  1.0000
25  GO:0015629                          actin cytoskeleton         9           6     2.56              62 0.01918 0.9996 0.01918  1.0000
26  GO:0005794                             Golgi apparatus        17          12     4.84              39 0.00036 0.8364 0.02204  0.0074
27  GO:0008287 protein serine/threonine phosphatase com...        14           8     3.98              65 0.02258 0.7904 0.02258  1.0000
28  GO:0005798                    Golgi-associated vesicle         7           5     1.99              66 0.02266 0.7694 0.02266  1.0000
29  GO:0000145                                     exocyst         3           3     0.85              67 0.02295 0.9994 0.02295  1.0000
30  GO:0005795                                 Golgi stack         3           3     0.85              68 0.02295 0.9927 0.02295  1.0000
31  GO:0005938                                 cell cortex         3           3     0.85              69 0.02295 0.9994 0.02295  1.0000
32  GO:0012510 trans-Golgi network transport vesicle me...         3           3     0.85              70 0.02295 0.8939 0.02295  1.0000
33  GO:0030130 clathrin coat of trans-Golgi network ves...         3           3     0.85              71 0.02295 0.8939 0.02295  1.0000
34  GO:0030140       trans-Golgi network transport vesicle         3           3     0.85              72 0.02295 0.8939 0.02295  1.0000
35  GO:0044448                            cell cortex part         3           3     0.85              73 0.02295 0.9994 0.02295  1.0000
36  GO:0016459                              myosin complex         5           4     1.42              74 0.02516 0.9998 0.02516  1.0000
37  GO:0005623                                        cell      2281         657   648.91              44 0.00141 0.7033 0.02715  0.0345
38  GO:0044464                                   cell part      2281         657   648.91              45 0.00141 0.7033 0.02715  0.0141
39  GO:0016469 proton-transporting two-sector ATPase co...        34          15     9.67              75 0.03587 0.9361 0.03587  1.0000
40  GO:0005635                            nuclear envelope        15           8     4.27              76 0.03658 0.9382 0.03658  1.0000
41  GO:0005643                                nuclear pore        15           8     4.27              77 0.03658 0.9382 0.03658  1.0000
42  GO:0031965                            nuclear membrane        15           8     4.27              78 0.03658 0.9382 0.03658  1.0000
43  GO:0044453                       nuclear membrane part        15           8     4.27              79 0.03658 0.9382 0.03658  1.0000
44  GO:0046930                                pore complex        15           8     4.27              80 0.03658 0.9382 0.03658  1.0000
45  GO:0005694                                  chromosome        44          26    12.52              15 1.8e-05 0.8604 0.04361 7.7e-05

> ##########  Biological process  #############

         GO.ID                                        Term Annotated Significant Expected Rank in classic classic   KS    elim  weight
1   GO:0006886             intracellular protein transport        82          47    20.40              19 2.8e-10 1.00 2.8e-10 1.00000
2   GO:0007264 small GTPase mediated signal transductio...        40          28     9.95              21 2.1e-09 0.98 2.1e-09 1.00000
3   GO:0006511 ubiquitin-dependent protein catabolic pr...        36          23     8.96              30 7.8e-07 0.99 7.8e-07 7.8e-07
4   GO:0006486            protein amino acid glycosylation        16          13     3.98              39 3.4e-06 1.00 3.4e-06 1.00000
5   GO:0006260                             DNA replication        57          35    14.18              22 4.5e-09 0.96 2.2e-05 1.00000
6   GO:0006397                             mRNA processing        26          16     6.47              53 7.7e-05 0.96 7.7e-05 7.7e-05
7   GO:0007242             intracellular signaling cascade        74          47    18.41              16 1.6e-12 0.96 8.3e-05 1.6e-12
8   GO:0006468          protein amino acid phosphorylation       198          73    49.27              54 8.6e-05 1.00 8.6e-05 1.00000
9   GO:0015031                           protein transport       107          62    26.62              10 1.8e-13 1.00 0.00015 3.0e-13
10  GO:0016192                  vesicle-mediated transport        23          16     5.72              42 7.8e-06 1.00 0.00031 2.2e-05
11  GO:0030163                   protein catabolic process        44          30    10.95              20 1.5e-09 1.00 0.00034 1.00000
12  GO:0006352                    transcription initiation        12           9     2.99              62 0.00037 0.99 0.00037 1.00000
13  GO:0006464                        protein modification       368         153    91.56               9 1.6e-13 1.00 0.00057 0.18956
14  GO:0006512                             ubiquitin cycle        91          40    22.64              51 4.7e-05 0.98 0.00088 1.00000
15  GO:0006457                             protein folding        56          25    13.93              68 0.00093 0.93 0.00093 1.00000
16  GO:0006333           chromatin assembly or disassembly        25          16     6.22              50 3.8e-05 0.99 0.00126 0.00044
17  GO:0000160 two-component signal transduction system...        21          12     5.23              71 0.00157 1.00 0.00157 0.00157
18  GO:0007018                  microtubule-based movement        19          11     4.73              74 0.00215 0.95 0.00215 1.00000
19  GO:0006261               DNA-dependent DNA replication        23          15     5.72              52 4.9e-05 0.98 0.00259 1.00000
20  GO:0045045                           secretory pathway        22          12     5.47              79 0.00269 1.00 0.00269 0.24756
21  GO:0006461                    protein complex assembly        17          10     4.23              80 0.00293 0.98 0.00293 1.00000
22  GO:0006413                    translational initiation        25          13     6.22              81 0.00314 0.82 0.00314 0.00314
23  GO:0006534                  cysteine metabolic process         4           4     1.00              85 0.00382 0.99 0.00382 0.06171
24  GO:0007067                                     mitosis         6           5     1.49              87 0.00451 0.97 0.00451 0.04986
25  GO:0043087               regulation of GTPase activity         6           5     1.49              88 0.00451 0.97 0.00451 1.00000
26  GO:0031497                          chromatin assembly        18          10     4.48              90 0.00514 1.00 0.00514 1.00000
27  GO:0007010    cytoskeleton organization and biogenesis        32          19     7.96              49 3.3e-05 0.98 0.00522 0.57224
28  GO:0015986      ATP synthesis coupled proton transport        32          15     7.96              91 0.00553 0.97 0.00553 0.00553
29  GO:0044238                   primary metabolic process      2361         735   587.45               3 4.9e-24 1.00 0.00607 0.99891
30  GO:0006281                                  DNA repair        74          35    18.41              45 2.1e-05 0.98 0.00659 1.00000
31  GO:0006298                             mismatch repair        11           7     2.74              98 0.00729 0.86 0.00729 1.00000
32  GO:0043283                biopolymer metabolic process      1100         415   273.70               1 4.8e-28 0.99 0.00816 0.42507
33  GO:0006508                                 proteolysis       271          97    67.43              48 2.4e-05 0.83 0.00825 1.00000
34  GO:0016567                      protein ubiquitination        55          22    13.68             102 0.00925 0.98 0.00925 1.00000
35  GO:0006289                  nucleotide-excision repair         9           6     2.24             104 0.00968 1.00 0.00968 1.00000
36  GO:0048193                     Golgi vesicle transport         9           6     2.24             105 0.00968 0.99 0.00968 1.00000
37  GO:0006769              nicotinamide metabolic process        14           8     3.48             106 0.00990 0.91 0.00990 1.00000
38  GO:0006812                            cation transport       108          43    26.87              64 0.00038 0.99 0.01199 0.05486
39  GO:0050789            regulation of biological process       456         134   113.46             116 0.01201 0.70 0.01201 0.41160
40  GO:0006270                  DNA replication initiation         7           5     1.74             117 0.01255 0.99 0.01255 1.00000
41  GO:0030029                actin filament-based process         7           5     1.74             118 0.01255 0.99 0.01255 1.00000
42  GO:0030036 actin cytoskeleton organization and biog...         7           5     1.74             119 0.01255 0.99 0.01255 0.15437
43  GO:0008654           phospholipid biosynthetic process        20          10     4.98             124 0.01322 0.89 0.01322 0.03687
44  GO:0046467         membrane lipid biosynthetic process        20          10     4.98             125 0.01322 0.89 0.01322 1.00000
45  GO:0048519 negative regulation of biological proces...        12           7     2.99             126 0.01377 1.00 0.01377 0.43462
46  GO:0006367 transcription initiation from RNA polyme...         5           4     1.24             128 0.01530 0.92 0.01530 1.00000
47  GO:0008380                                RNA splicing         5           4     1.24             129 0.01530 1.00 0.01530 1.00000
48  GO:0006493 protein amino acid O-linked glycosylatio...         3           3     0.75             130 0.01537 1.00 0.01537 1.00000
49  GO:0006821                          chloride transport         3           3     0.75             131 0.01537 1.00 0.01537 0.01537
50  GO:0006891      intra-Golgi vesicle-mediated transport         3           3     0.75             132 0.01537 1.00 0.01537 1.00000
51  GO:0006914                                   autophagy         3           3     0.75             133 0.01537 0.98 0.01537 0.06179
52  GO:0050794              regulation of cellular process       437         128   108.73             134 0.01558 0.71 0.01558 0.24547
53  GO:0009117                nucleotide metabolic process        85          39    21.15              44 1.8e-05 0.78 0.01732 0.38549
54  GO:0006139 nucleobase, nucleoside, nucleotide and n...       908         307   225.92              18 8.5e-12 0.72 0.01748 0.97593
55  GO:0009165             nucleotide biosynthetic process        68          30    16.92              63 0.00038 0.89 0.01858 0.57145
56  GO:0048523     negative regulation of cellular process        10           6     2.49             138 0.01916 1.00 0.01916 1.00000
57  GO:0006098                     pentose-phosphate shunt         8           5     1.99             143 0.02664 0.82 0.02664 0.02664
58  GO:0006487 protein amino acid N-linked glycosylatio...         8           5     1.99             144 0.02664 0.99 0.02664 1.00000
59  GO:0006739                      NADP metabolic process         8           5     1.99             145 0.02664 0.82 0.02664 1.00000
60  GO:0006740                          NADPH regeneration         8           5     1.99             146 0.02664 0.82 0.02664 1.00000
61  GO:0006887                                  exocytosis         8           5     1.99             147 0.02664 0.96 0.02664 1.00000
62  GO:0016481        negative regulation of transcription         8           5     1.99             148 0.02664 1.00 0.02664 1.00000
63  GO:0051258                      protein polymerization         8           5     1.99             149 0.02664 0.99 0.02664 1.00000
64  GO:0007049                                  cell cycle        34          17     8.46              70 0.00133 0.86 0.02737 0.03629
65  GO:0009116                nucleoside metabolic process        19           9     4.73             150 0.02764 0.25 0.02764 0.07609
66  GO:0065007                       biological regulation       501         145   124.66             135 0.01590 0.52 0.03405 0.89140
67  GO:0006996       organelle organization and biogenesis        96          50    23.89              23 6.7e-09 0.99 0.03570 0.86136
68  GO:0006342                         chromatin silencing         6           4     1.49             154 0.03688 0.99 0.03688 0.03688
69  GO:0006366 transcription from RNA polymerase II pro...         6           4     1.49             155 0.03688 0.96 0.03688 1.00000
70  GO:0016458                              gene silencing         6           4     1.49             156 0.03688 0.99 0.03688 1.00000
71  GO:0031507                   heterochromatin formation         6           4     1.49             157 0.03688 0.99 0.03688 1.00000
72  GO:0045814 negative regulation of gene expression, ...         6           4     1.49             158 0.03688 0.99 0.03688 1.00000
73  GO:0045892 negative regulation of transcription, DN...         6           4     1.49             159 0.03688 0.99 0.03688 1.00000
74  GO:0051276      chromosome organization and biogenesis        42          24    10.45              41 7.6e-06 0.99 0.03709 0.02245
75  GO:0009123 nucleoside monophosphate metabolic proce...        17           8     4.23             160 0.03891 0.53 0.03891 1.00000
76  GO:0009124 nucleoside monophosphate biosynthetic pr...        17           8     4.23             161 0.03891 0.53 0.03891 1.00000
77  GO:0009892    negative regulation of metabolic process         9           5     2.24             164 0.04784 1.00 0.04784 1.00000
78  GO:0031324 negative regulation of cellular metaboli...         9           5     2.24             165 0.04784 1.00 0.04784 1.00000
79  GO:0045934 negative regulation of nucleobase, nucle...         9           5     2.24             166 0.04784 1.00 0.04784 1.00000
80  GO:0006396                              RNA processing        76          34    18.91              56 0.00011 0.76 0.04826 0.11029
81  GO:0006811                               ion transport       127          46    31.60              78 0.00259 0.92 0.04906 0.98894
82  GO:0065003              macromolecule complex assembly        66          38    16.42              25 1.2e-08 0.98 0.04929 4.6e-06

#############################################
##                                         ##
##               Group K                   ##
##                                         ##
#############################################

> ##########  Metabolic function  #############
        GO.ID                                        Term Annotated Significant Expected Rank in classic classic     KS   elim weight
1  GO:0003841 1-acylglycerol-3-phosphate O-acyltransfe...         1           1     0.01               2  0.0094 1.0000 0.0094 0.0094
2  GO:0004651      polynucleotide 5'-phosphatase activity         1           1     0.01               3  0.0094 0.9999 0.0094 0.0094
3  GO:0050051    leukotriene-B4 20-monooxygenase activity         1           1     0.01               4  0.0094 0.9999 0.0094 0.0094
4  GO:0004197        cysteine-type endopeptidase activity        57           3     0.54               6  0.0162 0.8418 0.0162 0.0162
5  GO:0004932 mating-type factor pheromone receptor ac...         2           1     0.02               7  0.0188 0.6542 0.0188 0.0188
6  GO:0009042       valine-pyruvate transaminase activity         2           1     0.02               8  0.0188 0.3746 0.0188 0.0188
7  GO:0016503                 pheromone receptor activity         2           1     0.02               9  0.0188 0.6542 0.0188 1.0000
8  GO:0004497                      monooxygenase activity       241           7     2.27               1  0.0070 0.0081 0.0224 0.1171
9  GO:0008234            cysteine-type peptidase activity        69           3     0.65              12  0.0268 0.6678 0.0268 1.0000
10 GO:0004321            fatty-acyl-CoA synthase activity         3           1     0.03              13  0.0280 0.2139 0.0280 0.0280
11 GO:0004818              glutamate-tRNA ligase activity         3           1     0.03              14  0.0280 0.7286 0.0280 0.0280
12 GO:0004312                fatty-acid synthase activity        31           2     0.29              16  0.0341 0.5280 0.0341 0.0341
13 GO:0005355                glucose transporter activity         4           1     0.04              17  0.0372 0.9807 0.0372 0.0372
14 GO:0008800                     beta-lactamase activity         4           1     0.04              18  0.0372 0.8918 0.0372 0.0372
15 GO:0015145         monosaccharide transporter activity         4           1     0.04              19  0.0372 0.9807 0.0372 1.0000
16 GO:0015149                 hexose transporter activity         4           1     0.04              20  0.0372 0.9807 0.0372 1.0000
17 GO:0005507                          copper ion binding        35           2     0.33              22  0.0426 0.7438 0.0426 0.0426
18 GO:0005375             copper ion transporter activity         5           1     0.05              23  0.0463 0.7303 0.0463 0.0463

> ##########  Cellular component  #############

        GO.ID                                        Term Annotated Significant Expected Rank in classic classic      KS  elim weight
1  GO:0005835                 fatty acid synthase complex         5           1     0.04               1   0.040  0.1225 0.040  0.040

> ##########  Biological process  #############

        GO.ID                                        Term Annotated Significant Expected Rank in classic classic     KS   elim weight
1  GO:0008610                  lipid biosynthetic process       111           5     0.98               1  0.0027 0.7135 0.0027 0.0084
2  GO:0006633             fatty acid biosynthetic process        64           3     0.57               4  0.0184 0.7130 0.0184 1.0000
3  GO:0016053           organic acid biosynthetic process        65           3     0.57               5  0.0192 0.6884 0.0192 1.0000
4  GO:0046394        carboxylic acid biosynthetic process        65           3     0.57               6  0.0192 0.6884 0.0192 1.0000
5  GO:0006370                                mRNA capping         3           1     0.03               7  0.0263 0.1126 0.0263 0.0263
6  GO:0006424                glutamyl-tRNA aminoacylation         3           1     0.03               8  0.0263 0.6882 0.0263 0.0263
7  GO:0009452                                 RNA capping         3           1     0.03               9  0.0263 0.1126 0.0263 1.0000
8  GO:0006118                          electron transport       599          10     5.30              10  0.0321 0.0020 0.0321 0.0321
9  GO:0006631                fatty acid metabolic process        82           3     0.72              11  0.0351 0.7818 0.0351 1.0000

#############################################
##                                         ##
##                Group L                  ##
##                                         ##
#############################################

> ##########  Metabolic function  #############

    GO.ID                                        Term Annotated Significant Expected Rank in classic classic    KS    elim  weight
1  GO:0003743      translation initiation factor activity        26           3     0.16               1 0.00052 0.858 0.00052 0.00052
2  GO:0004065                      arylsulfatase activity         1           1     0.01               6 0.00623 1.000 0.00623 0.00623
3  GO:0004517              nitric-oxide synthase activity         1           1     0.01               7 0.00623 1.000 0.00623 0.00623
4  GO:0004612 phosphoenolpyruvate carboxykinase (ATP) ...         1           1     0.01               8 0.00623 1.000 0.00623 0.00623
5  GO:0004654 polyribonucleotide nucleotidyltransferas...         1           1     0.01               9 0.00623 1.000 0.00623 0.00623
6  GO:0001584            rhodopsin-like receptor activity        22           2     0.14              10 0.00805 0.266 0.00805 0.00805
7  GO:0004408          holocytochrome-c synthase activity         2           1     0.01              13 0.01242 0.979 0.01242 0.01242
8  GO:0001668 phosphatidylinositol-4,5-bisphosphate 5-...         3           1     0.02              15 0.01857 1.000 0.01857 0.01857
9  GO:0004086       carbamoyl-phosphate synthase activity         3           1     0.02              16 0.01857 0.670 0.01857 0.01857
10 GO:0008330 protein tyrosine/threonine phosphatase a...         3           1     0.02              17 0.01857 1.000 0.01857 0.01857
11 GO:0008579             JUN kinase phosphatase activity         3           1     0.02              18 0.01857 1.000 0.01857 0.01857
12 GO:0008969       phosphohistidine phosphatase activity         3           1     0.02              19 0.01857 1.000 0.01857 0.01857
13 GO:0016312 inositol bisphosphate phosphatase activi...         3           1     0.02              20 0.01857 1.000 0.01857 0.01857
14 GO:0017017             MAP kinase phosphatase activity         3           1     0.02              21 0.01857 1.000 0.01857 0.01857
15 GO:0017161 inositol-1,3,4-trisphosphate 4-phosphata...         3           1     0.02              22 0.01857 1.000 0.01857 0.01857
16 GO:0019175    alpha-ribazole-5'-P phosphatase activity         3           1     0.02              23 0.01857 1.000 0.01857 0.01857
17 GO:0019178                   NADP phosphatase activity         3           1     0.02              24 0.01857 1.000 0.01857 0.01857
18 GO:0019198 transmembrane receptor protein phosphata...         3           1     0.02              25 0.01857 1.000 0.01857 0.01857
19 GO:0030351 inositol-1,3,4,5,6-pentakisphosphate 3-p...         3           1     0.02              26 0.01857 1.000 0.01857 0.01857
20 GO:0030352 inositol-1,4,5,6-tetrakisphosphate 6-pho...         3           1     0.02              27 0.01857 1.000 0.01857 0.01857
21 GO:0005525                                 GTP binding        94           3     0.59              29 0.02015 0.888 0.02015 0.02015
22 GO:0019001                   guanyl nucleotide binding        94           3     0.59              30 0.02015 0.888 0.02015 1.00000
23 GO:0004351            glutamate decarboxylase activity         4           1     0.02              31 0.02469 0.980 0.02469 0.02469
24 GO:0008252                       nucleotidase activity         4           1     0.02              32 0.02469 1.000 0.02469 0.02469
25 GO:0042576            aspartyl aminopeptidase activity         4           1     0.02              33 0.02469 0.994 0.02469 0.02469
26 GO:0042577                  lipid phosphatase activity         4           1     0.02              34 0.02469 0.994 0.02469 1.00000
27 GO:0046030 inositol trisphosphate phosphatase activ...         4           1     0.02              35 0.02469 0.994 0.02469 1.00000
28 GO:0015450                protein translocase activity         5           1     0.03              37 0.03076 1.000 0.03076 0.03076
29 GO:0046983               protein dimerization activity         5           1     0.03              38 0.03076 0.784 0.03076 0.03076
30 GO:0016717 oxidoreductase activity, acting on paire...         6           1     0.04              39 0.03681 1.000 0.03681 0.03681

> ##########  Cellular component  #############

        GO.ID                                        Term Annotated Significant Expected Rank in classic classic      KS   elim weight
1  GO:0005744 mitochondrial inner membrane presequence...         1           1     0.01               1  0.0082  0.9999 0.0082 0.0082

> ##########  Biological process  #############

        GO.ID                                        Term Annotated Significant Expected Rank in classic classic    KS    elim  weight
1  GO:0006413                    translational initiation        25           3     0.17               1 0.00062 0.826 0.00062 0.00062
2  GO:0006809           nitric oxide biosynthetic process         1           1     0.01               4 0.00690 1.000 0.00690 0.00690
3  GO:0008283                          cell proliferation         2           1     0.01               8 0.01375 0.962 0.01375 0.01375
4  GO:0007166 cell surface receptor linked signal tran...        30           2     0.21               9 0.01779 0.094 0.01779 1.00000
5  GO:0007186 G-protein coupled receptor protein signa...        30           2     0.21              10 0.01779 0.094 0.01779 0.01779
6  GO:0006090                  pyruvate metabolic process         3           1     0.02              11 0.02056 1.000 0.02056 1.00000
7  GO:0006094                             gluconeogenesis         3           1     0.02              12 0.02056 1.000 0.02056 0.02056
8  GO:0006417                   regulation of translation         3           1     0.02              13 0.02056 0.922 0.02056 1.00000
9  GO:0006446      regulation of translational initiation         3           1     0.02              14 0.02056 0.922 0.02056 1.00000
10 GO:0009889          regulation of biosynthetic process         3           1     0.02              15 0.02056 0.922 0.02056 1.00000
11 GO:0031326 regulation of cellular biosynthetic proc...         3           1     0.02              16 0.02056 0.922 0.02056 1.00000
12 GO:0019319                 hexose biosynthetic process         5           1     0.03              18 0.03404 1.000 0.03404 1.00000
13 GO:0019856        pyrimidine base biosynthetic process         5           1     0.03              19 0.03404 0.707 0.03404 0.03404
14 GO:0046165                alcohol biosynthetic process         5           1     0.03              20 0.03404 1.000 0.03404 1.00000
15 GO:0046364         monosaccharide biosynthetic process         5           1     0.03              21 0.03404 1.000 0.03404 1.00000
16 GO:0006636                     fatty acid desaturation         6           1     0.04              22 0.04071 1.000 0.04071 0.04071
17 GO:0006270                  DNA replication initiation         7           1     0.05              23 0.04734 0.998 0.04734 0.04734
18 GO:0051246     regulation of protein metabolic process         7           1     0.05              24 0.04734 1.000 0.04734 1.00000

#############################################
##                                         ##
##                Group M                  ##
##                                         ##
#############################################

> ##########  Metabolic function  #############

        GO.ID                                        Term Annotated Significant Expected Rank in classic classic      KS   elim weight
1  GO:0015109               chromate transporter activity         1           1     0.00               1  0.0032 0.99998 0.0032 0.0032
2  GO:0008171                O-methyltransferase activity        34           2     0.11               2  0.0051 0.49789 0.0051 0.0051
3  GO:0004015 adenosylmethionine-8-amino-7-oxononanoat...         2           1     0.01               3  0.0064 0.95814 0.0064 0.0064
4  GO:0050525                           cutinase activity         3           1     0.01               4  0.0096 0.98407 0.0096 0.0096
5  GO:0005179                            hormone activity         4           1     0.01               5  0.0128 0.81365 0.0128 0.0128
6  GO:0047657          alpha-1,3-glucan synthase activity         4           1     0.01               6  0.0128 0.28965 0.0128 0.0128
7  GO:0005102                            receptor binding         5           1     0.02               7  0.0159 0.88496 0.0159 1.0000
8  GO:0030248                           cellulose binding         8           1     0.03               8  0.0254 0.99996 0.0254 0.0254
9  GO:0018662             phenol 2-monooxygenase activity         9           1     0.03               9  0.0285 0.72391 0.0285 0.0285
10 GO:0000252 C-3 sterol dehydrogenase (C-4 sterol dec...        10           1     0.03              11  0.0316 0.04400 0.0316 0.0316
11 GO:0000253            3-keto sterol reductase activity        10           1     0.03              12  0.0316 0.04400 0.0316 0.0316
12 GO:0004495                mevaldate reductase activity        10           1     0.03              13  0.0316 0.04400 0.0316 0.0316
13 GO:0018451              epoxide dehydrogenase activity        10           1     0.03              14  0.0316 0.04400 0.0316 0.0316
14 GO:0018452 5-exo-hydroxycamphor dehydrogenase activ...        10           1     0.03              15  0.0316 0.04400 0.0316 0.0316
15 GO:0018453 2-hydroxytetrahydrofuran dehydrogenase a...        10           1     0.03              16  0.0316 0.04400 0.0316 0.0316
16 GO:0048258            3-ketoglucose-reductase activity        10           1     0.03              17  0.0316 0.04400 0.0316 0.0316
17 GO:0003910                   DNA ligase (ATP) activity        11           1     0.04              18  0.0347 0.46927 0.0347 0.0347
18 GO:0003909                         DNA ligase activity        12           1     0.04              19  0.0378 0.33790 0.0378 1.0000
19 GO:0030170                 pyridoxal phosphate binding        12           1     0.04              20  0.0378 0.31500 0.0378 0.0378
20 GO:0008875            gluconate dehydrogenase activity        13           1     0.04              21  0.0409 0.08143 0.0409 0.0409
21 GO:0016886 ligase activity, forming phosphoric este...        13           1     0.04              22  0.0409 0.50841 0.0409 1.0000
22 GO:0001871                             pattern binding        15           1     0.05              24  0.0470 0.99992 0.0470 1.0000
23 GO:0004556                      alpha-amylase activity        15           1     0.05              25  0.0470 0.63043 0.0470 0.0470
24 GO:0016160                            amylase activity        15           1     0.05              26  0.0470 0.63043 0.0470 1.0000
25 GO:0030247                      polysaccharide binding        15           1     0.05              27  0.0470 0.99992 0.0470 1.0000

> ##########  Cellular component  #############

        GO.ID                                   Term Annotated Significant Expected Rank in classic classic      KS  elim weight
1  GO:0005576                   extracellular region        25           3     0.09               1   6e-05  1.0000 6e-05  6e-05


> ##########  Biological process  #############

        GO.ID                                        Term Annotated Significant Expected Rank in classic classic     KS   elim weight
1  GO:0015703                          chromate transport         1           1     0.00               1  0.0026 1.0000 0.0026 0.0026
2  GO:0006310                           DNA recombination        14           1     0.04               3  0.0357 0.2968 0.0357 0.0357

#############################################
##                                         ##
##                Group N                  ##
##                                         ##
#############################################

> ##########  Metabolic function  #############

         GO.ID                                        Term Annotated Significant Expected Rank in classic classic   KS    elim  weight
1   GO:0003899        DNA-directed RNA polymerase activity        33          11     2.13               1 3.7e-06 0.95 3.7e-06 3.7e-06
2   GO:0008425 2-polyprenyl-6-methoxy-1,4-benzoquinone ...         8           4     0.52               6 0.00097 0.99 0.00097 0.00097
3   GO:0016423 tRNA (guanine) methyltransferase activit...         8           4     0.52               7 0.00097 0.97 0.00097 0.00097
4   GO:0003723                                 RNA binding        76          13     4.91              10 0.00101 0.87 0.00101 0.00101
5   GO:0004812              aminoacyl-tRNA ligase activity        51          10     3.29              11 0.00131 1.00 0.00131 0.00131
6   GO:0004307     ethanolaminephosphotransferase activity         2           2     0.13              18 0.00416 0.99 0.00416 0.00416
7   GO:0004534              5'-3' exoribonuclease activity         6           3     0.39              19 0.00462 0.78 0.00462 0.00462
8   GO:0008565                protein transporter activity        80          12     5.17              21 0.00486 0.97 0.00486 0.00486
9   GO:0005525                                 GTP binding        94          13     6.07              23 0.00695 0.99 0.00695 0.00695
10  GO:0000179 rRNA (adenine-N6,N6-)-dimethyltransferas...         7           3     0.45              26 0.00769 0.98 0.00769 0.00769
11  GO:0004372 glycine hydroxymethyltransferase activit...         7           3     0.45              27 0.00769 0.82 0.00769 0.00769
12  GO:0004730           pseudouridylate synthase activity         7           3     0.45              28 0.00769 0.60 0.00769 0.00769
13  GO:0008174             mRNA methyltransferase activity         7           3     0.45              29 0.00769 0.98 0.00769 0.00769
14  GO:0008326 site-specific DNA-methyltransferase (cyt...         7           3     0.45              30 0.00769 0.98 0.00769 0.00769
15  GO:0008650 rRNA (uridine-2'-O-)-methyltransferase a...         7           3     0.45              31 0.00769 0.98 0.00769 0.00769
16  GO:0009383 rRNA (cytosine-C5-967)-methyltransferase...         7           3     0.45              32 0.00769 0.98 0.00769 0.00769
17  GO:0016205 selenocysteine methyltransferase activit...         7           3     0.45              33 0.00769 0.98 0.00769 0.00769
18  GO:0016274 protein-arginine N-methyltransferase act...         7           3     0.45              34 0.00769 0.98 0.00769 0.00769
19  GO:0016300    tRNA (uracil) methyltransferase activity         7           3     0.45              35 0.00769 0.98 0.00769 0.00769
20  GO:0016424 tRNA (guanosine) methyltransferase activ...         7           3     0.45              36 0.00769 0.98 0.00769 0.00769
21  GO:0016426 tRNA (adenine)-methyltransferase activit...         7           3     0.45              37 0.00769 0.98 0.00769 0.00769
22  GO:0016427 tRNA (cytosine)-methyltransferase activi...         7           3     0.45              38 0.00769 0.98 0.00769 0.00769
23  GO:0016431 tRNA (uridine) methyltransferase activit...         7           3     0.45              39 0.00769 0.98 0.00769 0.00769
24  GO:0016435 rRNA (guanine) methyltransferase activit...         7           3     0.45              40 0.00769 0.98 0.00769 0.00769
25  GO:0018423 protein-leucine O-methyltransferase acti...         7           3     0.45              41 0.00769 0.98 0.00769 0.00769
26  GO:0018707    1-phenanthrol methyltransferase activity         7           3     0.45              42 0.00769 0.98 0.00769 0.00769
27  GO:0019702 protein-arginine N5-methyltransferase ac...         7           3     0.45              43 0.00769 0.98 0.00769 0.00769
28  GO:0030792 methylarsonite methyltransferase activit...         7           3     0.45              44 0.00769 0.98 0.00769 0.00769
29  GO:0000175              3'-5'-exoribonuclease activity         8           3     0.52              50 0.01172 0.62 0.01172 0.01172
30  GO:0003880 C-terminal protein carboxyl methyltransf...         8           3     0.52              51 0.01172 0.97 0.01172 0.01172
31  GO:0003838      sterol 24-C-methyltransferase activity         3           2     0.19              53 0.01195 0.77 0.01195 0.01195
32  GO:0004826          phenylalanine-tRNA ligase activity         3           2     0.19              54 0.01195 1.00 0.01195 1.00000
33  GO:0008825 cyclopropane-fatty-acyl-phospholipid syn...         3           2     0.19              55 0.01195 1.00 0.01195 0.01195
34  GO:0016814 hydrolase activity, acting on carbon-nit...        15           4     0.97              56 0.01322 1.00 0.01322 1.00000
35  GO:0004840       ubiquitin conjugating enzyme activity        23           5     1.49              57 0.01398 0.96 0.01398 0.01398
36  GO:0008639 small protein conjugating enzyme activit...        23           5     1.49              58 0.01398 0.96 0.01398 1.00000
37  GO:0003676                        nucleic acid binding      1047          90    67.63              14 0.00155 0.26 0.01534 0.01306
38  GO:0016278         lysine N-methyltransferase activity         9           3     0.58              59 0.01675 0.92 0.01675 1.00000
39  GO:0016279 protein-lysine N-methyltransferase activ...         9           3     0.58              60 0.01675 0.92 0.01675 0.01675
40  GO:0008169                C-methyltransferase activity        12           6     0.78               3 4.6e-05 0.98 0.02246 1.00000
41  GO:0004000                adenosine deaminase activity         4           2     0.26              61 0.02288 1.00 0.02288 0.02288
42  GO:0008135 translation factor activity, nucleic aci...        36           6     2.33              62 0.02608 0.92 0.02608 1.00000
43  GO:0045182              translation regulator activity        36           6     2.33              63 0.02608 0.92 0.02608 1.00000
44  GO:0008121 ubiquinol-cytochrome-c reductase activit...         5           2     0.32              69 0.03652 1.00 0.03652 0.03652
45  GO:0015450                protein translocase activity         5           2     0.32              70 0.03652 1.00 0.03652 1.00000
46  GO:0016597                          amino acid binding         5           2     0.32              71 0.03652 0.57 0.03652 0.03652
47  GO:0016681 oxidoreductase activity, acting on diphe...         5           2     0.32              72 0.03652 1.00 0.03652 1.00000
48  GO:0016742 hydroxymethyl-, formyl- and related tran...         5           2     0.32              73 0.03652 0.73 0.03652 1.00000
49  GO:0043176                               amine binding         5           2     0.32              74 0.03652 0.57 0.03652 1.00000
50  GO:0008757 S-adenosylmethionine-dependent methyltra...       103          15     6.65              17 0.00232 0.79 0.03900 0.54721
51  GO:0016741 transferase activity, transferring one-c...       162          23    10.46               4 0.00026 0.78 0.04227 0.57131
52  GO:0008408                  3'-5' exonuclease activity        13           3     0.84              80 0.04708 0.85 0.04708 1.00000
53  GO:0018585                 fluorene oxygenase activity        22           4     1.42              82 0.04964 0.28 0.04964 0.04964
54  GO:0018586          mono-butyltin dioxygenase activity        22           4     1.42              83 0.04964 0.28 0.04964 0.04964
55  GO:0018587           limonene 8-monooxygenase activity        22           4     1.42              84 0.04964 0.28 0.04964 0.04964
56  GO:0018588         tri-n-butyltin dioxygenase activity        22           4     1.42              85 0.04964 0.28 0.04964 0.04964
57  GO:0018589          di-n-butyltin dioxygenase activity        22           4     1.42              86 0.04964 0.28 0.04964 0.04964
58  GO:0018590      methylsilanetriol hydroxylase activity        22           4     1.42              87 0.04964 0.28 0.04964 0.04964
59  GO:0018591 methyl tertiary butyl ether 3-monooxygen...        22           4     1.42              88 0.04964 0.28 0.04964 0.04964
60  GO:0018592    4-nitrocatechol 4-monooxygenase activity        22           4     1.42              89 0.04964 0.28 0.04964 0.04964
61  GO:0018593 4-chlorophenoxyacetate monooxygenase act...        22           4     1.42              90 0.04964 0.28 0.04964 0.04964
62  GO:0018594 tert-butyl alcohol 2-monooxygenase activ...        22           4     1.42              91 0.04964 0.28 0.04964 0.04964
63  GO:0018595         alpha-pinene monooxygenase activity        22           4     1.42              92 0.04964 0.28 0.04964 0.04964
64  GO:0018596     dimethylsilanediol hydroxylase activity        22           4     1.42              93 0.04964 0.28 0.04964 0.04964
65  GO:0018597              ammonia monooxygenase activity        22           4     1.42              94 0.04964 0.28 0.04964 0.04964
66  GO:0018598 hydroxymethylsilanetriol oxidase activit...        22           4     1.42              95 0.04964 0.28 0.04964 0.04964
67  GO:0018599 2-hydroxyisobutyrate 3-monooxygenase act...        22           4     1.42              96 0.04964 0.28 0.04964 0.04964
68  GO:0018600         alpha-pinene dehydrogenase activity        22           4     1.42              97 0.04964 0.28 0.04964 0.04964
69  GO:0018601      4-nitrophenol 2-monooxygenase activity        22           4     1.42              98 0.04964 0.28 0.04964 0.04964

> ##########  Cellular component  #############

        GO.ID                                        Term Annotated Significant Expected Rank in classic classic     KS   elim weight
1  GO:0005741                mitochondrial outer membrane         5           3     0.31               6 0.00209 1.0000 0.0021 0.0021
2  GO:0044428                                nuclear part        59          10     3.64               9 0.00266 0.9768 0.0027 1.0000
3  GO:0005737                                   cytoplasm       418          40    25.76               4 0.00163 0.9988 0.0058 0.1638
4  GO:0031981                               nuclear lumen        34           6     2.10              14 0.01580 0.9932 0.0158 1.0000
5  GO:0043234                             protein complex       475          40    29.28              15 0.01667 0.1111 0.0167 0.9378
6  GO:0030529                   ribonucleoprotein complex       163          17    10.05              16 0.01980 0.9947 0.0198 0.0661
7  GO:0031090                          organelle membrane        88          13     5.42               8 0.00231 0.4633 0.0257 1.0000
8  GO:0044444                            cytoplasmic part       305          29    18.80              11 0.00902 0.9995 0.0323 1.0000
9  GO:0005677                 chromatin silencing complex         6           2     0.37              23 0.04804 0.9942 0.0480 0.0480
10 GO:0016585                chromatin remodeling complex         6           2     0.37              24 0.04804 0.9942 0.0480 1.0000

> ##########  Biological process  #############

        GO.ID                                        Term Annotated Significant Expected Rank in classic classic   KS   elim  weight
1  GO:0006418 tRNA aminoacylation for protein translat...        50          10     3.27              13 0.00120 0.98 0.0012 1.00000
2  GO:0008033                             tRNA processing        14           5     0.91              17 0.00141 0.88 0.0014 1.00000
3  GO:0006396                              RNA processing        76          16     4.97               1 2.2e-05 0.34 0.0017 5.3e-05
4  GO:0016043            cell organization and biogenesis       220          26    14.37              19 0.00204 1.00 0.0020 1.00000
5  GO:0016071                      mRNA metabolic process        32           7     2.09              20 0.00386 0.99 0.0039 0.00386
6  GO:0015940           pantothenate biosynthetic process         2           2     0.13              22 0.00425 1.00 0.0043 0.00425
7  GO:0044237                  cellular metabolic process      2857         218   186.65               4 6.2e-05 0.14 0.0051 0.60508
8  GO:0009058                        biosynthetic process       703          72    45.93               3 3.0e-05 0.99 0.0053 0.23068
9  GO:0006643            membrane lipid metabolic process        32           9     2.09               6 0.00014 0.95 0.0056 1.00000
10 GO:0008654           phospholipid biosynthetic process        20           5     1.31              25 0.00790 0.91 0.0079 1.00000
11 GO:0015031                           protein transport       107          14     6.99              27 0.00918 1.00 0.0092 0.04343
12 GO:0009126 purine nucleoside monophosphate metaboli...        14           4     0.91              28 0.01059 0.18 0.0106 1.00000
13 GO:0009127 purine nucleoside monophosphate biosynth...        14           4     0.91              29 0.01059 0.18 0.0106 1.00000
14 GO:0009167 purine ribonucleoside monophosphate meta...        14           4     0.91              30 0.01059 0.18 0.0106 1.00000
15 GO:0009168 purine ribonucleoside monophosphate bios...        14           4     0.91              31 0.01059 0.18 0.0106 0.11191
16 GO:0006644              phospholipid metabolic process        28           8     1.83               8 0.00030 0.94 0.0117 0.00220
17 GO:0006338                        chromatin remodeling         8           3     0.52              32 0.01208 0.99 0.0121 0.12576
18 GO:0006122 mitochondrial electron transport, ubiqui...         3           2     0.20              33 0.01221 1.00 0.0122 0.01221
19 GO:0006207 'de novo' pyrimidine base biosynthetic p...         3           2     0.20              34 0.01221 0.99 0.0122 0.01221
20 GO:0006432            phenylalanyl-tRNA aminoacylation         3           2     0.20              35 0.01221 1.00 0.0122 1.00000
21 GO:0006743                ubiquinone metabolic process         3           2     0.20              36 0.01221 0.99 0.0122 1.00000
22 GO:0006744             ubiquinone biosynthetic process         3           2     0.20              37 0.01221 0.99 0.0122 0.01221
23 GO:0042375          quinone cofactor metabolic process         3           2     0.20              38 0.01221 0.99 0.0122 1.00000
24 GO:0045426       quinone cofactor biosynthetic process         3           2     0.20              39 0.01221 0.99 0.0122 1.00000
25 GO:0009156 ribonucleoside monophosphate biosyntheti...        16           4     1.05              42 0.01736 0.24 0.0174 1.00000
26 GO:0009161 ribonucleoside monophosphate metabolic p...        16           4     1.05              43 0.01736 0.24 0.0174 1.00000
27 GO:0009123 nucleoside monophosphate metabolic proce...        17           4     1.11              44 0.02157 0.27 0.0216 1.00000
28 GO:0009124 nucleoside monophosphate biosynthetic pr...        17           4     1.11              45 0.02157 0.27 0.0216 1.00000
29 GO:0007001 chromosome organization and biogenesis (...        35           6     2.29              46 0.02403 0.83 0.0240 0.52062
30 GO:0006397                             mRNA processing        26           5     1.70              47 0.02431 0.97 0.0243 1.00000
31 GO:0031497                          chromatin assembly        18           4     1.18              48 0.02634 0.99 0.0263 0.18096
32 GO:0022613 ribonucleoprotein complex biogenesis and...        36           6     2.35              49 0.02731 0.91 0.0273 0.33059
33 GO:0044238                   primary metabolic process      2361         183   154.24               9 0.00038 0.35 0.0302 0.94848
34 GO:0016568                      chromatin modification        11           3     0.72              51 0.03076 0.99 0.0308 1.00000
35 GO:0006188                    IMP biosynthetic process         5           2     0.33              53 0.03729 0.25 0.0373 1.00000
36 GO:0006189          'de novo' IMP biosynthetic process         5           2     0.33              54 0.03729 0.25 0.0373 0.03729
37 GO:0006505                GPI anchor metabolic process         5           2     0.33              55 0.03729 1.00 0.0373 1.00000
38 GO:0006506             GPI anchor biosynthetic process         5           2     0.33              56 0.03729 1.00 0.0373 0.03729
39 GO:0019856        pyrimidine base biosynthetic process         5           2     0.33              57 0.03729 0.99 0.0373 1.00000
40 GO:0030384          phosphoinositide metabolic process         5           2     0.33              58 0.03729 1.00 0.0373 1.00000
41 GO:0046040                       IMP metabolic process         5           2     0.33              59 0.03729 0.25 0.0373 1.00000
42 GO:0046489       phosphoinositide biosynthetic process         5           2     0.33              60 0.03729 1.00 0.0373 1.00000
43 GO:0006412                                 translation       231          28    15.09              12 0.00093 1.00 0.0388 0.00093
44 GO:0006206           pyrimidine base metabolic process        12           3     0.78              61 0.03907 0.97 0.0391 0.45384
45 GO:0006886             intracellular protein transport        82          10     5.36              62 0.03955 1.00 0.0396 1.00000
46 GO:0006323                               DNA packaging        30           5     1.96              63 0.04261 0.92 0.0426 1.00000
47 GO:0006325 establishment and/or maintenance of chro...        30           5     1.96              64 0.04261 0.92 0.0426 1.00000
48 GO:0006996       organelle organization and biogenesis        96          11     6.27              67 0.04698 0.98 0.0470 0.90842
49 GO:0009059          macromolecule biosynthetic process       288          32    18.82              18 0.00180 1.00 0.0485 1.00000

#############################################
##                                         ##
##               Group O                   ##
##                                         ##
#############################################

> ##########  Metabolic function  #############

    GO.ID                                        Term Annotated Significant Expected Rank in classic classic      KS    elim weight
1  GO:0004497                      monooxygenase activity       241          13     4.67               2 0.00071 0.03423 0.00071 0.0133
2  GO:0016702 oxidoreductase activity, acting on singl...        16           3     0.31               3 0.00331 0.99941 0.00331 0.0033
3  GO:0015520 tetracycline:hydrogen antiporter activit...        36           4     0.70               5 0.00489 0.93722 0.00489 0.0049
4  GO:0018731 1-oxa-2-oxocycloheptane lactonase activi...         6           2     0.12               9 0.00531 0.60560 0.00531 0.0053
5  GO:0018732             sulfolactone hydrolase activity         6           2     0.12              10 0.00531 0.60560 0.00531 0.0053
6  GO:0018733      3,4-dihydrocoumarin hydrolase activity         6           2     0.12              11 0.00531 0.60560 0.00531 0.0053
7  GO:0018734            butyrolactone hydrolase activity         6           2     0.12              12 0.00531 0.60560 0.00531 0.0053
8  GO:0003834 beta-carotene 15,15'-monooxygenase activ...         1           1     0.02              19 0.01940 0.99960 0.01940 1.0000
9  GO:0004507      steroid 11-beta-monooxygenase activity         1           1     0.02              20 0.01940 0.99965 0.01940 0.0194
10 GO:0004671 protein-S-isoprenylcysteine O-methyltran...         1           1     0.02              21 0.01940 0.99999 0.01940 0.0194
11 GO:0050501                hyaluronan synthase activity         1           1     0.02              22 0.01940 0.99942 0.01940 0.0194
12 GO:0004601                         peroxidase activity        32           3     0.62              23 0.02341 0.93420 0.02341 0.0234
13 GO:0016684 oxidoreductase activity, acting on perox...        32           3     0.62              24 0.02341 0.93420 0.02341 1.0000
14 GO:0046912 transferase activity, transferring acyl ...        13           2     0.25              25 0.02529 0.88471 0.02529 0.0253
15 GO:0016209                        antioxidant activity        34           3     0.66              26 0.02747 0.95037 0.02747 1.0000
16 GO:0004033                aldo-keto reductase activity        16           2     0.31              27 0.03747 0.00133 0.03747 0.0375
17 GO:0004502         kynurenine 3-monooxygenase activity         2           1     0.04              28 0.03842 0.77790 0.03842 0.0384
18 GO:0008395                steroid hydroxylase activity         2           1     0.04              29 0.03842 0.99931 0.03842 1.0000
19 GO:0016713 oxidoreductase activity, acting on paire...         2           1     0.04              30 0.03842 0.82274 0.03842 1.0000
20 GO:0016491                     oxidoreductase activity      1146          38    22.23               1 0.00028 0.01090 0.04808 0.8477

> ##########  Cellular component  #############

    GO.ID                                   Term Annotated Significant Expected Rank in classic classic      KS    elim  weight
1  GO:0016021                   integral to membrane       698          19     9.33               1 0.00029  0.0476 0.00029 0.00029

> ##########  Biological process  #############


    GO.ID                                        Term Annotated Significant Expected Rank in classic classic    KS    elim  weight
1  GO:0006118                          electron transport       599          26    11.24               1 2.1e-05 0.009 2.1e-05 2.1e-05
2  GO:0006725         aromatic compound metabolic process       173          10     3.25               3  0.0013 0.024  0.0013  0.0032
3  GO:0015904                      tetracycline transport        36           4     0.68               4  0.0043 0.872  0.0043  0.0043
4  GO:0006479              protein amino acid methylation         1           1     0.02               8  0.0188 1.000  0.0188  1.0000
5  GO:0006481 C-terminal protein amino acid methylatio...         1           1     0.02               9  0.0188 1.000  0.0188  0.0188
6  GO:0008213               protein amino acid alkylation         1           1     0.02              10  0.0188 1.000  0.0188  1.0000
7  GO:0018410 peptide or protein carboxyl-terminal blo...         1           1     0.02              11  0.0188 1.000  0.0188  1.0000

#############################################
##                                         ##
##                Group P                  ##
##                                         ##
#############################################

> ##########  Metabolic function  #############

        GO.ID                                        Term Annotated Significant Expected Rank in classic classic    KS    elim weight
1  GO:0005215                        transporter activity       843          14     5.55               1 0.00055 0.994 0.00055 0.0146
2  GO:0004023 alcohol dehydrogenase activity, metal io...        17           2     0.11               2 0.00539 0.658 0.00539 0.0054
3  GO:0004024 alcohol dehydrogenase activity, zinc-dep...        17           2     0.11               3 0.00539 0.658 0.00539 0.0054
4  GO:0004025 alcohol dehydrogenase activity, iron-dep...        17           2     0.11               4 0.00539 0.658 0.00539 0.0054
5  GO:0000049                                tRNA binding         1           1     0.01               6 0.00658 1.000 0.00658 0.0066
6  GO:0005267                  potassium channel activity         2           1     0.01               7 0.01313 1.000 0.01313 0.0131
7  GO:0008271                     sulfate porter activity         2           1     0.01               8 0.01313 0.977 0.01313 0.0131
8  GO:0008766 UDP-N-acetylmuramoylalanyl-D-glutamyl-2,...         2           1     0.01               9 0.01313 0.728 0.01313 0.0131
9  GO:0009374                              biotin binding         2           1     0.01              10 0.01313 1.000 0.01313 0.0131
10 GO:0015116                sulfate transporter activity         2           1     0.01              11 0.01313 0.977 0.01313 1.0000
11 GO:0018169 ribosomal S6-glutamic acid ligase activi...         2           1     0.01              12 0.01313 0.728 0.01313 0.0131
12 GO:0019842                             vitamin binding        78           3     0.51              13 0.01424 0.284 0.01424 1.0000
13 GO:0015290 electrochemical potential-driven transpo...       235           5     1.55              14 0.01789 0.865 0.01789 1.0000
14 GO:0015291                             porter activity       235           5     1.55              15 0.01789 0.865 0.01789 0.4117
15 GO:0004357          glutamate-cysteine ligase activity         3           1     0.02              16 0.01962 0.999 0.01962 0.0196
16 GO:0048037                            cofactor binding       160           4     1.05              17 0.02013 0.032 0.02013 0.0512
17 GO:0016881             acid-amino acid ligase activity        90           3     0.59              18 0.02084 0.639 0.02084 1.0000
18 GO:0003984              acetolactate synthase activity         4           1     0.03              19 0.02608 0.768 0.02608 0.0261
19 GO:0008447                L-ascorbate oxidase activity         4           1     0.03              20 0.02608 0.926 0.02608 0.0261
20 GO:0005261                     cation channel activity         5           1     0.03              21 0.03250 1.000 0.03250 1.0000
21 GO:0016597                          amino acid binding         5           1     0.03              22 0.03250 0.693 0.03250 0.0325
22 GO:0016682 oxidoreductase activity, acting on diphe...         5           1     0.03              23 0.03250 0.803 0.03250 1.0000
23 GO:0043176                               amine binding         5           1     0.03              24 0.03250 0.693 0.03250 1.0000
24 GO:0016879 ligase activity, forming carbon-nitrogen...       121           3     0.80              25 0.04449 0.180 0.04449 1.0000

> ##########  Cellular component  #############

        GO.ID                                   Term Annotated Significant Expected Rank in classic classic      KS  elim weight
1  GO:0016020                               membrane      1079          13     8.37               1   0.025   0.327 0.025  0.031

> ##########  Biological process  #############

        GO.ID                                        Term Annotated Significant Expected Rank in classic classic   KS    elim weight
1  GO:0006810                                   transport       940          14     5.88               1 0.00065 0.99 0.00065  0.408
2  GO:0008272                           sulfate transport         2           1     0.01               4 0.01247 0.96 0.01247  0.012
3  GO:0006750            glutathione biosynthetic process         4           1     0.03               5 0.02479 0.74 0.02479  0.025
4  GO:0006749               glutathione metabolic process         5           1     0.03               6 0.03089 0.91 0.03089  1.000
5  GO:0006813                     potassium ion transport         8           1     0.05               7 0.04898 1.00 0.04898  0.049

#############################################
##                                         ##
##              Group Q                    ##
##                                         ##
#############################################

> ##########  Metabolic function  #############

        GO.ID                                        Term Annotated Significant Expected Rank in classic classic      KS   elim weight
1  GO:0008270                            zinc ion binding       649          64    44.92               1  0.0017   0.011 0.0017 0.0017
2  GO:0004198                            calpain activity         2           2     0.14               2  0.0048   0.999 0.0048 0.0048
3  GO:0003939           L-iditol 2-dehydrogenase activity        12           4     0.83               5  0.0072   0.912 0.0072 0.0072
4  GO:0016788 hydrolase activity, acting on ester bond...       281          30    19.45               8  0.0107   0.287 0.0107 0.6214
5  GO:0016564          transcriptional repressor activity         3           2     0.21               9  0.0137   0.992 0.0137 0.0137
6  GO:0003677                                 DNA binding       664          59    45.96              12  0.0232   0.076 0.0232 0.0301
7  GO:0004089              carbonate dehydratase activity         4           2     0.28              13  0.0261   0.958 0.0261 0.0261
8  GO:0004300                enoyl-CoA hydratase activity         5           2     0.35              14  0.0415   0.964 0.0415 0.0415
9  GO:0008807 carboxyvinyl-carboxyphosphonate phosphor...         5           2     0.35              15  0.0415   0.719 0.0415 0.0415
10 GO:0016631 enoyl-[acyl-carrier-protein] reductase a...         5           2     0.35              16  0.0415   0.619 0.0415 0.0415
11 GO:0018498 2,3-dihydroxy-2,3-dihydro-phenylpropiona...         5           2     0.35              17  0.0415   0.619 0.0415 0.0415
12 GO:0018499 cis-2,3-dihydrodiol DDT dehydrogenase ac...         5           2     0.35              18  0.0415   0.619 0.0415 0.0415
13 GO:0018500 trans-9R,10R-dihydrodiolphenanthrene deh...         5           2     0.35              19  0.0415   0.619 0.0415 0.0415
14 GO:0018501 cis-chlorobenzene dihydrodiol dehydrogen...         5           2     0.35              20  0.0415   0.619 0.0415 0.0415
15 GO:0018502 2,5-dichloro-2,5-cyclohexadiene-1,4-diol...         5           2     0.35              21  0.0415   0.619 0.0415 0.0415
16 GO:0018503 trans-1,2-dihydrodiolphenanthrene dehydr...         5           2     0.35              22  0.0415   0.619 0.0415 0.0415
17 GO:0046556        alpha-N-arabinofuranosidase activity         5           2     0.35              23  0.0415   0.999 0.0415 0.0415
18 GO:0042578         phosphoric ester hydrolase activity        89          11     6.16              24  0.0421   0.897 0.0421 0.9032
19 GO:0031072                  heat shock protein binding        29           5     2.01              25  0.0464   0.977 0.0464 0.0464

> ##########  Cellular component  #############

        GO.ID                                        Term Annotated Significant Expected Rank in classic classic      KS   elim weight
1  GO:0005624                           membrane fraction         5           3     0.32               1  0.0023 0.98568 0.0023  0.063
2  GO:0043231      intracellular membrane-bound organelle       824          68    52.21               3  0.0036 0.00026 0.0036  0.179
3  GO:0005792                                   microsome         4           2     0.25               5  0.0220 0.98854 0.0220  0.022
4  GO:0042598                          vesicular fraction         4           2     0.25               6  0.0220 0.98854 0.0220  1.000
5  GO:0000151                    ubiquitin ligase complex        57           8     3.61               7  0.0250 0.70317 0.0250  0.025
6  GO:0005773                                     vacuole         5           2     0.32              10  0.0351 0.98436 0.0351  1.000
7  GO:0005634                                     nucleus       695          54    44.04              11  0.0409 2.1e-05 0.0409  0.393

> ##########  Biological process  #############

        GO.ID                                        Term Annotated Significant Expected Rank in classic classic     KS   elim weight
1  GO:0050789            regulation of biological process       456          45    31.46               2  0.0075 0.1702 0.0075  0.632
2  GO:0006350                               transcription       517          49    35.67               3  0.0113 0.0086 0.0113  0.118
3  GO:0019222             regulation of metabolic process       418          41    28.84               4  0.0117 0.2904 0.0117  0.521
4  GO:0015976                          carbon utilization         3           2     0.21               5  0.0136 0.9999 0.0136  0.014
5  GO:0019219 regulation of nucleobase, nucleoside, nu...       410          39    28.29               6  0.0219 0.2262 0.0219  0.503
6  GO:0050794              regulation of cellular process       437          41    30.15               7  0.0234 0.1875 0.0234  0.794
7  GO:0031323    regulation of cellular metabolic process       413          39    28.50               8  0.0244 0.2492 0.0244  1.000
8  GO:0006355 regulation of transcription, DNA-depende...       395          37    27.25               9  0.0313 0.2354 0.0313  0.031
9  GO:0006564               L-serine biosynthetic process        18           4     1.24              10  0.0315 0.2653 0.0315  0.031
10 GO:0045449                 regulation of transcription       408          38    28.15              11  0.0316 0.2115 0.0316  0.712
11 GO:0016567                      protein ubiquitination        55           8     3.79              12  0.0333 0.9851 0.0333  0.033
12 GO:0032446 protein modification by small protein co...        55           8     3.79              13  0.0333 0.9851 0.0333  1.000
13 GO:0019566                 arabinose metabolic process         5           2     0.34              14  0.0413 0.9988 0.0413  1.000
14 GO:0046373               L-arabinose metabolic process         5           2     0.34              15  0.0413 0.9988 0.0413  0.041
15 GO:0006351                transcription, DNA-dependent       406          37    28.01              16  0.0448 0.1764 0.0448  1.000
16 GO:0032774                    RNA biosynthetic process       408          37    28.15              17  0.0477 0.1922 0.0477  0.745
