# Supplementary material for: Systemic analysis of the response of Aspergillus niger to ambient pH
Source: Genome Biol. 2009 May 1;10(5):R47. doi: 10.1186/gb-2009-10-5-r47 (PMC2718513; doi:10.1186/gb-2009-10-5-r47)
Supplement: Additional file 5 — The HiLo, MeLo, and HiMe columns are log2 ratios of gene-expression indices in comparisons of pH 6.0 (Hi), pH 4.5 (Me), and pH 2.5 (Lo). Negative values mean that the index was higher in the second condition. If the comparison was not significant, a N/A is shown. Annotations are manually extracted from the Joint Genome Institute (JGI) website [62] and are the manual annotation (if that was present), or a general Interpro or GO-term prediction (if no manual annotation was present). A '-' means that no putative function could be assigned. The Colocalized column: Genes with the same number are colocalized. The Sec Metabolites column: Genes that are believed to be in a colocalized, co-regulated secondary metabolite cluster are marked with numbers. [file gb-2009-10-5-r47-S5.xls]

## Sheet: Sheet1
Group	Cluster	Gene	HiLo	MeLo	HiMe	Annotation	Location	Co-localized	Sec metabolite
A	1	212716	-4.3806	-3.2647	-1.116	hypothetical GPI anchor protein, 1,3-beta-glucanosyltransferase	scaffold_11:1540919-1542771
A	1	57002	-3.624	-2.6188	-1.0052	hypothetical alpha-amylase	scaffold_12:641003-642655
A	1	45023	-2.509	-1.785	-0.724	-	scaffold_16:227418-227926
A	1	214718	-6.7808	-6.2666	-0.5143	Hypothetical transport protein. Belongs to the major facilitator superfamily and has 11 putative transmembrane domains	scaffold_19:463135-464598	1
A	1	55143	-5.4819	-4.9484	-0.5335	Hypothetical dehydrogenase.	scaffold_19:465791-466945	1
A	1	194346	-2.8602	-2.2273	-0.633	Esterase/lipase/thioesterase	scaffold_19:631321-632220	2	1
A	1	214740	-4.577	-3.0594	-1.5175	Predicted transporter (major facilitator superfamily)	scaffold_19:632462-634334	2	1
A	1	55153	-4.7428	-3.7238	-1.019	Hypothetical non-ribosomal peptide synthase	scaffold_19:635530-652452	2	1
A	1	45992	-1.9804	-1.5215	-0.4589	(chsC) Class-III chitin synthase C	scaffold_21:144575-147544
A	1	47229	-3.4172	-2.7774	-0.6399	(phyB) phytase B	scaffold_3:258581-260204
A	1	198750	-1.7054	-1.0479	-0.6575	Ammonium transporter	scaffold_3:2860012-2861723
A	1	184107	-1.8535	-1.3261	-0.5274	Amino acid transporters	scaffold_7:1369686-1371596
A	1	210776	-3.984	-2.9987	-0.9853	Amino acid/polyamine transporter I	scaffold_7:1563445-1565289
A	1	200921	-1.7222	-1.2211	-0.5011	Permease for cytosine/purines, uracil, thiamine, allantoin	scaffold_7:272471-274154
A	1	184195	-1.8463	-1.4214	-0.4249	putative extracellular GH 43 endo-1,5-arabinanase	scaffold_7:869299-870553
A	1	41753	-3.5717	-3.0643	-0.5074	Hypothetical protein. Contains 6 predicted transmembrane domains	scaffold_8:899717-901144
A	1	42307	-2.3813	-1.8181	-0.5632	Inorganic phosphate transporter	scaffold_9:838812-840867
A	2	171927	-2.5994	-1.4755	-1.1238	related to ferro-O2-oxidoreductase	scaffold_1:1487387-1489228
A	2	189001	-2.1875	-1.3324	-0.8551	-	scaffold_11:1465041-1466408
A	2	213502	-1.3639	-0.6812	-0.6827	Dihydroxy-acid dehydratase	scaffold_14:332934-334559
A	2	118750	-1.1296	-0.5443	-0.5853	putative GH family 18 endo-chitinase	scaffold_24:9107-22144
A	2	55723	-1.4417	-0.9328	-0.5089	-	scaffold_3:1204289-1205017
A	2	52513	-0.81	-0.444	-0.366	-	scaffold_3:288774-289897
A	2	52530	-0.8176	-0.5092	-0.3084	-	scaffold_3:457779-458522
A	2	201277	-1.8816	-1.1673	-0.7142	Major intrinsic protein	scaffold_7:1735722-1737293
A	3	46809	-3.4341	-1.5025	-1.9316	Amino acid transporters	scaffold_1:3380521-3382350
A	3	189966	-1.3688	-0.756	-0.6128	related to aspartic protease	scaffold_12:852755-854209
A	3	127468	-1.5983	-0.8936	-0.7048	Predicted hydrolase related to dienelactone hydrolase	scaffold_13:281159-281940
A	3	191511	-1.5417	-0.9317	-0.6101	related to GH family 12 xyloglucan-specific endo-beta-1,4-glucanase	scaffold_14:593311-594107
A	3	214715	-3.0999	-1.4557	-1.6442	Hypothetical protein. KOG suggests chitinase. SignalP suggests secretion	scaffold_19:447259-448380
A	3	37174	-1.0781	-0.521	-0.5572	-	scaffold_2:2390330-2390898
A	3	207193	-1.4979	-0.7003	-0.7977	Amino acid/polyamine transporter	scaffold_2:2789984-2792230
A	3	173997	-1.0747	-0.4759	-0.5988	Deduced translation product shares amino acid sequence identity with the Saccharomyces cerevisiae NSR1 gene product; a nucleolar protein that binds nuclear localization sequences, required for pre-rRNA processing and ribosome biogenesis.	scaffold_2:3455848-3456606
A	3	196932	-2.5693	-1.5546	-1.0147	Esterase/lipase/thioesterase	scaffold_2:88269-89225
A	3	182097	-1.0842	-0.5068	-0.5774	-	scaffold_6:1833339-1833560
A	3	185564	-2.1237	-1.0634	-1.0603	Short-chain dehydrogenase/reductase SDR	scaffold_8:359204-360112
A	3	49344	-1.538	-0.991	-0.547	putative GH family 76 endo-1,6-alpha-mannanase	scaffold_8:896926-898291
A	3	42378	-1.5073	-0.6433	-0.864	Esterase/lipase/thioesterase	scaffold_9:1054891-1055772
B	1	46275	-0.4745	-0.9353	0.4609	-	scaffold_1:253000-254866
B	1	170237	-0.7806	-1.4791	0.6985	Arylacetamide deacetylase	scaffold_1:3562590-3563327
B	1	42644	-1.3484	-2.7327	1.3843	Poly(ADP-ribose) polymerase, regulatory region	scaffold_10:226734-228945
B	1	211797	-1.0198	-1.6985	0.6787	Hypothetical aspartic protease	scaffold_10:254815-256168
B	1	43071	-0.8789	-1.8297	0.9508	-	scaffold_11:19388-20711
B	1	43179	-0.9322	-1.6575	0.7253	-	scaffold_11:380998-383695
B	1	189755	-0.5295	-1.1758	0.6462	-	scaffold_12:806560-807162
B	1	213663	-0.3881	-0.7171	0.329	Putative ubiquitin fusion degradation protein	scaffold_15:78695-81735
B	1	191914	-0.8683	-1.8029	0.9346	Acyl-CoA dehydrogenase,	scaffold_15:911759-913125
B	1	214526	-0.9073	-1.9589	1.0516	hypothetical protein containing Zn-finger, C2H2 type domain	scaffold_18:378993-381026
B	1	55114	-1.1406	-2.4284	1.2878	ATP-dependent DNA ligase	scaffold_19:103037-106066
B	1	194178	-1.1336	-2.1453	1.0118	-	scaffold_19:459442-459666
B	1	194417	-1.304	-2.4199	1.1159	-	scaffold_19:553980-556005
B	1	37580	-0.6219	-1.3935	0.7716	-	scaffold_2:3779135-3780445
B	1	46007	-0.7226	-1.1998	0.4772	-	scaffold_21:201941-202619
B	1	47331	-0.6461	-1.5734	0.9274	Eukaryotic protein kinase domain. Related to cell cycle checkpoints	scaffold_3:843782-845460
B	1	56022	-0.7042	-1.4964	0.7922	Cytochrome P450	scaffold_4:1787577-1789147
B	1	180705	-0.667	-1.2267	0.5597	KU domain	scaffold_5:1103599-1106249
B	1	40158	-0.6794	-1.2764	0.5971	Cytochrome P450	scaffold_5:2073332-2073805
B	1	181136	-1.0509	-2.1683	1.1174	Flavoprotein monooxygenase	scaffold_5:2321978-2323283
B	1	48305	-1.102	-2.0263	0.9243	Isochorismatase hydrolase	scaffold_5:553448-554217
B	1	48713	-0.7741	-1.8888	1.1148	DNA-binding SAP	scaffold_6:782917-785195
B	1	41464	-1.0547	-1.7287	0.674	-	scaffold_8:40986-42731
B	1	41765	-0.4935	-0.9367	0.4432	-	scaffold_8:932305-935306
B	2	206156	-0.4277	-0.9161	0.4884	-	scaffold_1:2898963-2904970
B	2	189637	-1.0418	-2.0864	1.0446	-	scaffold_12:442629-444909
B	2	197291	-0.5746	-1.3028	0.7282	SNAP-25 (synaptosome-associated protein) component of SNARE complex	scaffold_2:1347244-1348558
B	2	214840	-0.4844	-1.105	0.6206	-	scaffold_21:235462-236820
B	2	176989	-0.6981	-1.4123	0.7142	-	scaffold_3:1664525-1666675
B	2	48405	-0.7906	-1.9309	1.1404	-	scaffold_5:1138992-1140516
B	2	210376	-0.4777	-1.0441	0.5664	Homocysteine S-methyltransferase	scaffold_6:1805416-1806538
B	2	210798	-0.794	-1.7807	0.9867	Dienelactone hydrolase	scaffold_7:1725488-1726333
B	2	49450	-0.8055	-1.5246	0.7191	Nucleic acid-binding OB-fold	scaffold_8:1537241-1537783
B	2	56564	-0.5774	-1.1087	0.5313	Amino acid transporters	scaffold_8:659563-661273
B	3	54128	-1.6261	-2.4077	0.7816	-	scaffold_10:615203-616566
B	3	43260	-0.9589	-1.419	0.46	-	scaffold_11:710418-712463
B	3	189460	-1.1132	-1.6482	0.535	ABC transporter	scaffold_12:1037715-1042530
B	3	127335	-1.4378	-2.23	0.7922	-	scaffold_12:1141300-1142046
B	3	213950	-0.7781	-1.245	0.467	Peptidase M28	scaffold_16:399631-401035
B	3	57330	-0.942	-1.5682	0.6262	prtT, protease regulatory gene	scaffold_17:179061-181203
B	3	130814	-1.1911	-2.2109	1.0198	-	scaffold_19:132268-134127
B	3	143663	-1.0804	-1.8985	0.8181	-	scaffold_19:383185-383343	3
B	3	55131	-1.0286	-1.5157	0.4871	-	scaffold_19:385760-386584	3
B	3	174680	-0.522	-0.882	0.3599	candidate glucosyltransferase	scaffold_2:3452237-3454117
B	3	37764	-1.2654	-1.7723	0.507	-	scaffold_3:359948-362191
B	3	38995	-2.3133	-3.2604	0.9471	Hypothetical, AAA+-type ATPase domain	scaffold_4:1074558-1076476
B	3	52980	-1.1997	-1.9209	0.7212	-	scaffold_4:1416764-1420822	4
B	3	52981	-0.5833	-1.076	0.4927	Metacaspase involved in regulation of apoptosis	scaffold_4:1421249-1423060	4
B	3	39105	-1.1039	-2.0026	0.8987	-	scaffold_4:1428792-1429227	4
B	3	178969	-1.1689	-1.8311	0.6622	Major facilitator superfamily	scaffold_4:1659753-1661455
B	3	39189	-1.6196	-2.1603	0.5408	-	scaffold_4:1680469-1681491
B	3	143833	-1.5361	-2.2046	0.6686	Cytochrome c heme-binding site	scaffold_5:1368043-1368439
B	3	53284	-1.6728	-2.3421	0.6694	Sugar transporter	scaffold_5:1446252-1447831
B	3	209680	-1.3102	-2.143	0.8328	-	scaffold_5:1461600-1463506
B	3	56215	-1.4119	-2.4003	0.9884	Hypothetical Hydroxymethylglutaryl-coenzyme A synthase	scaffold_5:1485159-1486784
B	3	39658	-1.4237	-2.1253	0.7016	AMP-dependent synthetase and ligase	scaffold_5:308075-310022
B	3	53233	-2.3145	-3.2491	0.9346	hypothetical short chain dehydrogenase	scaffold_5:915023-916129
B	3	41723	-0.9521	-1.5112	0.5591	Hypothetical Cytochrome P450 monooxygenase	scaffold_8:800801-802506
B	3	42446	-1.3599	-2.1553	0.7954	Zinc transporter ZIP	scaffold_9:1252480-1253997
B	3	42282	-1.1744	-1.9256	0.7512	-	scaffold_9:780086-780511
B	4	171353	-0.6107	-1.1111	0.5004	bifunctional deaminase-reductase	scaffold_1:3374570-3375400
B	4	170954	-0.7666	-1.3705	0.6039	Transcription factor, MADS-box	scaffold_1:3669019-3669351
B	4	189424	-1.6854	-2.2858	0.6004	putative glycosyl transferase	scaffold_12:1150547-1151628
B	4	50744	-0.9653	-1.6396	0.6744	hypothetical glycosyl transferase family 2	scaffold_14:642570-644704
B	4	173915	-0.5151	-0.8474	0.3324	FOG: Immunoglobin and related proteins	scaffold_2:3354516-3357940
B	4	55790	-0.8392	-1.4095	0.5703	putative allergen produced in response to stress or pathogen infection	scaffold_3:2242459-2243554
B	4	177220	-1.4248	-2.4628	1.038	hypothetical protein containing Zn-finger, C2H2 type domain	scaffold_3:3180371-3182303
B	4	39372	-0.8147	-1.3391	0.5244	-	scaffold_4:2301885-2304062
B	4	179657	-0.5415	-0.9352	0.3936	Hypothetical Major apurinic/apyrimidinic endonuclease/3'-repair diesterase APN1	scaffold_4:531302-533069
B	4	180377	-1.0417	-1.6707	0.629	-	scaffold_5:1028104-1029007
B	4	181664	-0.5738	-1.1966	0.6228	Large RNA-binding protein (RRM superfamily)	scaffold_5:1838784-1840362
B	4	40867	-0.5978	-1.1835	0.5857	-	scaffold_6:1924376-1924849
B	4	121832	-0.3763	-0.7744	0.3981	Fungal specific transcription factor	scaffold_7:1649122-1650800
B	4	186518	-0.6501	-1.3235	0.6734	-	scaffold_9:787905-788678
B	5	35902	-0.4165	-1.4338	1.0173	Fungal specific transcription factor	scaffold_1:1714721-1716728
B	5	46597	-0.7122	-2.1003	1.3881	Putative Zinc transporter ZIP, Zn /Fe	scaffold_1:2048822-2049880
B	5	43917	-0.5681	-1.2906	0.7226	Peptidase S10, serine carboxypeptidase	scaffold_12:1075101-1077031
B	5	212940	-0.8273	-2.1584	1.3311	Hypothetical. Related to membrane bound RTA1 like protein	scaffold_12:949339-950355
B	5	203804	-0.4976	-1.2844	0.7868	Peptidase M49	scaffold_13:1136516-1138780
B	5	213462	-0.6899	-1.7059	1.0161	hypothetical endoglucanase	scaffold_14:270689-272334
B	5	51199	-0.4571	-0.9446	0.4875	UMUC-like DNA-repair protein	scaffold_17:513249-515319
B	5	173598	-0.3647	-0.9605	0.5958	-	scaffold_2:2948853-2950793
B	5	127495	-0.8171	-1.7639	0.9468	-	scaffold_2:3495476-3495921
B	5	208627	-0.4986	-1.1308	0.6322	M-phase inducer phosphatase (cell cycle)	scaffold_4:493556-495429
B	5	199211	-0.4761	-1.5713	1.0952	Predicted splicing factor, SR protein superfamily	scaffold_4:841391-842812
B	5	53539	-0.7793	-2.3181	1.5388	-	scaffold_6:1822849-1823790
B	6	55229	-0.5669	-1.3844	0.8175	Alpha/beta hydrolase	scaffold_1:167620-168788
B	6	139028	-0.51	-1.0166	0.5066	Fungal specific transcription factor	scaffold_1:1863651-1865605
B	6	139485	-0.8609	-1.6279	0.767	putative lysophospholipase with signal peptide motif	scaffold_10:211876-213716
B	6	135939	-1.0203	-1.7576	0.7372	Hypothetical. Contains Esterase/lipase/thioesterase domain	scaffold_12:1146830-1147812
B	6	203785	-0.8847	-1.9222	1.0375	-	scaffold_13:1081749-1082629
B	6	55148	-0.6651	-1.1999	0.5348	-	scaffold_19:534306-534725
B	6	194701	-0.4078	-0.7685	0.3607	-	scaffold_20:127436-127762
B	6	55214	-0.7557	-1.506	0.7503	Hypothetical, related to kinesin	scaffold_24:102848-104218	5
B	6	55215	-1.0556	-2.2505	1.1949	Hypothetical, related to vacuolar Ca2+/H+ antiporter VCX1	scaffold_24:106863-108183	5
B	6	214891	-0.9981	-2.4751	1.4771	Hypothetical Calcium-Proton exchanger. Membrane bound	scaffold_24:108909-110226	5
B	6	209752	-0.5465	-1.0935	0.547	-	scaffold_5:1671385-1673085
B	6	128988	-1.0837	-1.9243	0.8407	Ankyrin	scaffold_5:303985-307355
B	6	131283	-0.49	-0.8272	0.3372	hypothetical lipase	scaffold_6:1040787-1042373
B	6	182005	-0.5404	-0.902	0.3617	Amino acid permease	scaffold_6:1806689-1808440
B	6	183194	-0.5529	-1.0023	0.4494	hypothetical SH3 protein, which has diverse functions; KOG Class: Cell cycle control, cell division, chromosome partitioning; KOG Id: 2398; KOG description:Predicted proline-serine-threonine phosphatase-interacting protein (PSTPIP)	scaffold_7:524970-528301
B	6	56552	-0.6534	-1.3604	0.707	Protein required for meiotic chromosome segregation	scaffold_8:507383-509771
B	6	42292	-0.4311	-0.8184	0.3873	Flavoprotein monooxygenase	scaffold_9:801263-802662
C	1	119500	0.5332	-0.4903	1.0235	-	scaffold_1:1141092-1144164
C	1	205702	0.758	-0.5888	1.3467	voltage-gated potassium channel activity	scaffold_1:1328464-1329736
C	1	51877	0.6546	-0.4571	1.1117	Isopenicillin N synthase	scaffold_1:1805762-1806975
C	1	55365	0.6031	-0.5739	1.177	-	scaffold_1:1823715-1825494
C	1	46621	0.7926	-0.8099	1.6025	hypothetical amylo-alpha-1,6-glucosidase. Glycogen debranching	scaffold_1:2170652-2175406
C	1	51952	0.6002	-0.574	1.1742	-	scaffold_1:2377004-2380388
C	1	55445	0.6229	-0.6675	1.2904	-	scaffold_1:2925925-2926846
C	1	54081	1.1231	-0.4355	1.5586	-	scaffold_10:168426-169210
C	1	54106	0.9572	-0.7404	1.6976	-	scaffold_10:430191-432725
C	1	56770	0.5554	-0.492	1.0475	Peptidase S16	scaffold_10:675436-678360
C	1	188169	0.7452	-0.4196	1.1648	Hypothetical protein kinase	scaffold_11:659606-661195
C	1	188987	0.5254	-0.4874	1.0127	-	scaffold_11:694670-694909
C	1	43311	0.9348	-0.5821	1.5169	hypothetical carboxylesterase	scaffold_11:845516-847645
C	1	143560	0.7051	-0.7994	1.5045	Hypothetical, maybe secreted.	scaffold_13:1199757-1200266
C	1	57046	0.613	-0.6187	1.2317	Aldehyde dehydrogenase	scaffold_13:532740-534542
C	1	190212	0.5065	-0.8447	1.3512	Splicing coactivator SRm160/300, subunit SRm300	scaffold_13:568229-571798
C	1	126405	0.613	-0.6143	1.2273	Transcription factor	scaffold_17:168183-169321
C	1	57343	0.4808	-0.4659	0.9467	Hypothetical protein. No homology to identified proteins	scaffold_17:335707-337644
C	1	214466	0.3993	-0.5215	0.9208	Hypothetical. KOG suggests function in ER-Golgi transport	scaffold_18:95330-97603
C	1	207048	0.4772	-0.4225	0.8996	-	scaffold_2:2039668-2040305
C	1	55595	1.0934	-0.3571	1.4505	G protein alpha subunit	scaffold_2:2367767-2369131
C	1	174310	0.9277	-0.8132	1.7409	hypothetical protein contains SH3 adaptor domains	scaffold_2:3391676-3392658
C	1	176664	0.5396	-0.3092	0.8488	Transcriptional activator FOSB/c-Fos and related bZIP transcription factors	scaffold_3:1931107-1932840
C	1	55910	0.5325	-0.6925	1.225	FAD dependent oxidoreductase	scaffold_3:3567019-3569341
C	1	55916	0.9646	-0.8953	1.8599	Hypothetical Acyl-CoA dehydrogenase	scaffold_4:163203-164900
C	1	179224	0.613	-0.4407	1.0537	TIP120 family protein, Cullin-associated NEDD8-dissociated protein	scaffold_4:268383-271601
C	1	130472	0.5485	-0.5247	1.0732	Fungal specific transcription factor	scaffold_4:314318-316646
C	1	52849	0.9951	-0.6534	1.6485	-	scaffold_4:53702-54106
C	1	209282	0.5084	-0.6521	1.1605	-	scaffold_5:148182-148681
C	1	209363	0.6443	-0.3514	0.9956	-	scaffold_5:351149-352467
C	1	200704	0.7306	-0.5073	1.2379	Notchless-like WD40 repeat-containing protein	scaffold_6:1152307-1154481
C	1	182031	0.3509	-0.3147	0.6656	Non-ribosomal peptide synthetase	scaffold_6:1889639-1903109
C	1	183511	0.8119	-0.5367	1.3486	Fungal transcriptional regulatory protein	scaffold_7:744728-746894
C	1	53847	1.9681	-0.5903	2.5584	-	scaffold_8:1103912-1105412	6
C	1	53848	1.2991	-0.8931	2.1922	-	scaffold_8:1106773-1107743	6
C	1	56530	0.5758	-0.6907	1.2666	Fungal specific transcription factor	scaffold_8:258296-261949
C	1	211539	0.7838	-0.5886	1.3724	-	scaffold_9:1006632-1008766
C	1	49745	0.7854	-0.4939	1.2793	-	scaffold_9:1517707-1519364
C	2	170909	0.4113	-0.7226	1.1339	Eukaryotic protein of unknown function DUF846	scaffold_1:1588346-1589114
C	2	205951	0.3872	-0.5338	0.921	SWIB domain protein	scaffold_1:2142473-2143636
C	2	206019	0.478	-0.7031	1.1811	-	scaffold_1:2298439-2299182
C	2	143917	0.4723	-0.6819	1.1542	Upstream transcription factor	scaffold_1:275201-275440
C	2	170869	0.4832	-1.0137	1.497	-	scaffold_1:3079633-3080295
C	2	141582	0.4243	-0.4394	0.8637	Putative methyltransferase	scaffold_10:705903-706979
C	2	50042	0.4794	-0.6941	1.1735	-	scaffold_11:254087-254516
C	2	188549	0.3815	-0.7311	1.1126	Ubiquitin-conjugating enzymes	scaffold_11:749807-751729
C	2	43656	0.3812	-0.4828	0.8641	-	scaffold_12:254552-256509
C	2	192050	0.4376	-0.5806	1.0182	Hypothetical Na+:Ca2+ antiporter	scaffold_15:89794-92807
C	2	51275	0.3137	-0.8175	1.1311	Nucleolar GTPase/ATPase	scaffold_18:238913-241097
C	2	51355	0.5594	-0.9573	1.5167	-	scaffold_19:97523-99928
C	2	175118	0.48	-0.7651	1.2452	Mob1/phocein family	scaffold_2:1166738-1167842
C	2	133787	0.8489	-1.0912	1.9401	Protein phosphatase 2C	scaffold_2:193451-194572
C	2	174677	0.4378	-0.681	1.1188	-	scaffold_2:3718198-3720213
C	2	47699	0.4016	-0.8825	1.2841	Membrane protein involved in ER to Golgi transport	scaffold_3:3288554-3290139
C	2	210333	0.4115	-0.9373	1.3488	FOG: Zn-finger	scaffold_6:1657336-1660029
C	2	184121	0.4053	-0.8685	1.2738	-	scaffold_7:206281-207495
C	2	56471	0.5257	-0.6949	1.2205	Protein kinase	scaffold_7:946985-949222
C	2	56526	0.5281	-0.6632	1.1913	Predicted ATPase	scaffold_8:203696-205627
C	2	41518	0.6044	-1.1881	1.7925	-	scaffold_8:219121-221310
C	3	190953	0.4369	-0.4241	0.861	DNA repair protein	scaffold_13:1096493-1097476
C	3	44329	0.5445	-0.563	1.1075	Amino acid/polyamine transporter I	scaffold_13:1103864-1106225
C	3	45152	0.413	-0.5172	0.9302	Zn-finger, C2H2 type	scaffold_16:623697-626466
C	3	194595	0.6338	-0.8619	1.4957	Flavonol reductase/cinnamoyl-CoA reductase	scaffold_19:376513-377424
C	3	197480	0.7479	-0.8264	1.5744	Enoyl-CoA hydratase/isomerase	scaffold_2:1832667-1833639
C	3	173033	0.518	-0.5913	1.1093	Translation initiation factor 4F	scaffold_2:2600342-2601814
C	3	214786	0.5925	-0.8612	1.4537	-	scaffold_20:194305-196049
C	3	180348	0.6834	-0.7493	1.4327	Peptidase S26	scaffold_5:1801558-1804293
C	3	210419	0.5245	-0.8141	1.3386	-	scaffold_7:208298-210545
C	3	210989	0.3751	-0.3555	0.7305	Amino acid/polyamine transporter I	scaffold_8:470660-472501
C	3	49311	0.8513	-0.8536	1.7049	Hypothetical, similarities to sialidase superfamily	scaffold_8:707541-708674
C	4	205842	0.5478	-0.6133	1.1611	contains WD40 repeats	scaffold_1:1733504-1738247
C	4	127828	0.4383	-0.661	1.0993	Microtubule-associated protein	scaffold_10:445873-446640
C	4	54141	0.4354	-0.6814	1.1167	Ankyrin	scaffold_10:725872-729638
C	4	50188	0.46	-0.5465	1.0065	chitin synthase D, High identity to A. nidulans chsD, Chitin-UDP acetyl-glucosaminyl transferase D, Class-V chitin synthase D	scaffold_11:1193661-1197236
C	4	50257	0.5373	-0.8989	1.4363	-	scaffold_12:9066-10025
C	4	44094	0.5497	-0.5764	1.1261	-	scaffold_13:384106-388425
C	4	191378	0.5031	-0.8024	1.3056	-	scaffold_14:968731-970353
C	4	128861	0.377	-0.789	1.166	Acyl-CoA dehydrogenase	scaffold_16:590491-596102
C	4	193748	0.5508	-0.6127	1.1635	-	scaffold_18:377281-378406
C	4	194208	0.3987	-0.4729	0.8716	Molybdenum cofactor biosynthesis pathway protein	scaffold_19:41688-42938	7
C	4	45646	0.6118	-0.7321	1.344	Hypothetical 5'-3' exonuclease	scaffold_19:46375-49767	7
C	4	206457	0.5073	-0.7554	1.2626	-	scaffold_2:338018-339881
C	4	173769	0.6196	-0.6689	1.2885	-	scaffold_2:3945485-3947014
C	4	194780	0.3902	-0.9066	1.2967	-	scaffold_20:118508-119843
C	4	45894	0.5635	-0.5183	1.0818	hypothetical protein with predicted DDT domain; KOG Class: Chromatin structure and dynamics; KOG Id: 1245; KOG Description: Chromatin remodeling complex WSTF-ISWI, large subunit (contains heterochromatin localization, PHD and BROMO domains)	scaffold_20:177488-180879
C	4	38174	0.4623	-0.785	1.2473	-	scaffold_3:1839577-1843914
C	4	198713	0.4904	-0.8188	1.3092	Ribonuclease II	scaffold_3:2774003-2778324
C	4	136397	0.5431	-0.7952	1.3383	-	scaffold_3:2849613-2850802
C	4	177806	0.5825	-0.8004	1.383	-	scaffold_3:3255607-3258157
C	4	207663	0.6099	-0.9849	1.5948	-	scaffold_3:649787-651393
C	4	52857	0.5011	-0.9037	1.4048	NEDD8-activating complex, APP-BP1/UBA5 component	scaffold_4:177267-179006
C	4	39515	0.4114	-0.6354	1.0467	Ras small GTPase, Rab type	scaffold_4:2800738-2801948
C	4	53268	0.4051	-0.6581	1.0632	Citron-like	scaffold_5:1270744-1274507
C	4	209881	0.4999	-0.617	1.1169	hypothetical protein containing Zn-finger, C2H2 type domain	scaffold_5:2103239-2106377
C	4	135685	0.5804	-0.6666	1.247	-	scaffold_6:2012342-2013304
C	4	211390	0.4795	-0.5336	1.013	Transcription factor, MADS-box	scaffold_9:222598-223521
C	5	205772	0.8237	-0.8347	1.6584	Zn-finger, C-x8-C-x5-C-x3-H type	scaffold_1:1591167-1593514
C	5	35964	1.0189	-0.9805	1.9994	Chitin synthase	scaffold_1:1900908-1902350
C	5	205375	0.5568	-0.6793	1.2361	SacI homology domain	scaffold_1:201210-204266
C	5	142717	0.6692	-0.6071	1.2763	Carbohydrate kinase	scaffold_1:2193049-2194103
C	5	55451	0.6619	-0.7199	1.3818	-	scaffold_1:2963430-2964851
C	5	206405	0.5756	-0.6286	1.2042	Zinc-containing alcohol dehydrogenase superfamily	scaffold_1:3916209-3917560
C	5	49922	0.6577	-0.5962	1.2539	-	scaffold_10:1200331-1201300
C	5	188168	0.4526	-0.4754	0.928	-	scaffold_11:32320-32922
C	5	54326	0.5912	-0.4928	1.084	Related to S. cerevisiae glutamine-dependent NAD synthetase (EC 6.3.5.1)	scaffold_11:361718-364580
C	5	50071	0.5684	-0.4567	1.0251	Hypothetical (stress responsive ?)	scaffold_11:411839-412273	8
C	5	143341	0.5943	-0.4811	1.0755	-	scaffold_11:414176-414724	8
C	5	128744	0.6184	-0.7238	1.3422	-	scaffold_12:323455-328617
C	5	213358	0.5956	-0.8101	1.4057	Fungal specific transcription factor	scaffold_13:1109702-1111759
C	5	213051	0.4583	-0.5953	1.0537	Hypothetical Aldose 1-epimerase	scaffold_13:263635-264760
C	5	54557	0.6581	-0.7461	1.4042	-	scaffold_13:361927-363132
C	5	192461	0.4223	-0.6379	1.0602	-	scaffold_16:484068-486014
C	5	204687	0.5022	-0.5071	1.0093	Fungal transcriptional regulatory protein, N-terminal	scaffold_17:239013-241452
C	5	204764	0.699	-0.6312	1.3303	-	scaffold_17:467295-469140
C	5	52207	0.5451	-0.7228	1.2679	-	scaffold_2:1130708-1132111
C	5	52215	0.5535	-0.7307	1.2842	-	scaffold_2:1226013-1227653
C	5	206812	0.5566	-0.6472	1.2038	-	scaffold_2:1413506-1414983
C	5	47034	0.4364	-0.3276	0.764	-	scaffold_2:1864239-1866223
C	5	174067	0.5762	-0.6345	1.2107	-	scaffold_2:455551-456853
C	5	208486	0.5296	-0.5699	1.0995	Peptidase S10	scaffold_3:3524172-3528044
C	5	177282	0.62	-0.7227	1.3427	-	scaffold_3:782610-783630
C	5	198250	0.722	-0.7325	1.4545	2-enoyl-CoA hydratase/3-hydroxyacyl-CoA dehydrogenase/Peroxisomal 3-ketoacyl-CoA-thiolase, sterol-binding domain and related enzymes	scaffold_3:893653-894178
C	5	52947	0.4794	-0.4814	0.9608	Peptidase C19	scaffold_4:1144474-1148117
C	5	48160	0.5934	-0.5454	1.1388	Hypothetical protein. HMMPfam indicates Acyl-CoA dehydrogenase activity.	scaffold_4:2682858-2684390
C	5	178675	0.6772	-0.7654	1.4426	Autophagy protein Apg4, cystein proteinas	scaffold_4:2924796-2926255
C	5	40551	0.5089	-0.4041	0.913	-	scaffold_6:909860-911093
C	5	41388	0.6452	-0.6537	1.2989	Actin regulatory proteins	scaffold_7:1610428-1611600
C	5	56629	0.4508	-0.6854	1.1362	cullin 4 type protein	scaffold_8:1550449-1559194
C	6	35778	0.459	-0.484	0.943	Hypothetical long chain fatty alcohol oxidase	scaffold_1:1321485-1323832
C	6	212116	0.5101	-0.4391	0.9492	-	scaffold_10:1198384-1200023
C	6	55218	0.9819	-0.955	1.9369	-	scaffold_124:107-604
C	6	213237	0.9606	-0.6117	1.5723	-	scaffold_13:792539-795464
C	6	55052	0.9991	-0.4274	1.4265	Fungal specific transcription factor	scaffold_18:84724-87532
C	6	36874	0.3838	-0.4859	0.8697	(pkaC) cAMP-dependent protein kinase catalytic subunit	scaffold_2:1110116-1111751
C	6	37444	0.5795	-0.4468	1.0263	Predicted cation transporter	scaffold_2:3371254-3372493
C	6	199609	0.7185	-0.7001	1.4186	hypothetical protein containing fungal specific transcription factor and fungal transcriptional regulatory protein domains.	scaffold_4:2679493-2681928
C	6	39573	0.4802	-0.3233	0.8035	-	scaffold_5:38997-40574
C	6	56354	0.5345	-0.4024	0.9369	putative cyclin, possible interaction with ASN134471	scaffold_6:1523006-1524025
C	6	53949	0.4518	-0.3517	0.8035	Major facilitator superfamily	scaffold_9:311243-313403
C	7	172439	1.1825	-0.3608	1.5432	-	scaffold_1:1447747-1448214
C	7	35601	0.4731	-0.385	0.8581	-	scaffold_1:803122-803525
C	7	119238	1.2431	-0.7286	1.9717	Fungal Zn(2)-Cys(6) binuclear cluster domain	scaffold_10:462293-465827
C	7	56782	3.6521	-0.741	4.3931	Glycosyl hydrolase family 3 C terminal domain	scaffold_10:813052-815999
C	7	202494	0.8827	-0.4427	1.3253	Predicted E3 ubiquitin ligase	scaffold_10:982814-984206
C	7	188673	0.5813	-0.375	0.9563	AMP-dependent synthetase and ligase	scaffold_11:51693-54034
C	7	203398	0.8681	-0.5934	1.4615	Acyltransferase 3	scaffold_12:1051173-1052591
C	7	190311	0.8022	-0.8441	1.6463	2-nitropropane dioxygenase	scaffold_13:599152-600192
C	7	57197	0.5002	-0.4984	0.9986	Glutathione-dependent formaldehyde-activating, GFA	scaffold_15:162563-163615
C	7	50837	0.6218	-0.4851	1.107	Hypothetical. Peroxisomal pex2/pex12. Zn finger	scaffold_15:197342-198478
C	7	191932	0.5624	-0.3953	0.9577	Major facilitator superfamily	scaffold_15:899179-900733
C	7	122135	0.542	-0.4897	1.0316	-	scaffold_16:353079-354536
C	7	214348	0.9606	-0.925	1.8856	Acyl-CoA synthetase	scaffold_17:490915-493229
C	7	45434	0.9894	-0.7536	1.7429	Glycerol kinase (glcA).	scaffold_17:666990-668890
C	7	45270	0.4765	-0.47	0.9465	-	scaffold_17:82308-84148
C	7	193642	0.6548	-0.4723	1.1271	-	scaffold_18:51958-53777
C	7	45789	0.5137	-0.3932	0.9068	hypothetical copper amine oxidase	scaffold_19:456774-458973
C	7	206922	0.9163	-0.4201	1.3363	Tomosyn and related SNARE-interacting proteins	scaffold_2:1697656-1702805
C	7	130834	1.0939	-0.5705	1.6644	Fungal specific transcription factor	scaffold_2:2536247-2538483
C	7	52344	0.9015	-0.5245	1.426	-	scaffold_2:2547551-2548351
C	7	206534	0.7767	-0.8259	1.6026	Zinc-binding oxidoreductase	scaffold_2:540794-541959
C	7	194767	0.7389	-0.5014	1.2403	-	scaffold_20:154387-155283
C	7	194806	1.0714	-0.7085	1.78	Fungal specific transcription factor	scaffold_20:227406-229957
C	7	207853	1.3551	-0.7625	2.1176	Predicted dehydrogenase	scaffold_3:1561579-1562900
C	7	139020	0.9373	-0.4221	1.3594	(facB) Acetate regulatory gene. Also known as acuB. Homologue of the A. nidulans facB	scaffold_3:1884535-1887399
C	7	177847	1.0127	-1.0232	2.0358	ABC transporter	scaffold_3:2077008-2079329
C	7	176015	1.3342	-0.6007	1.9349	-	scaffold_3:2155602-2156585
C	7	207710	0.599	-0.4825	1.0814	MAP kinase	scaffold_3:745209-746424
C	7	199510	0.7508	-0.5644	1.3153	Sugar transporter superfamily	scaffold_4:2453124-2455510
C	7	208716	0.6364	-0.3541	0.9905	Fungal specific transcription factor	scaffold_4:809205-812446
C	7	53278	0.7837	-0.852	1.6357	-	scaffold_5:1398692-1400580
C	7	39988	1.2558	-0.8865	2.1423	-	scaffold_5:1467334-1471409
C	7	209685	0.7453	-0.6571	1.4024	Acyl-CoA dehydrogenase	scaffold_5:1480175-1481776
C	7	181551	0.6206	-0.5155	1.1361	GPCR, family 2, secretin-like	scaffold_5:1790101-1791822
C	7	181179	1.0423	-0.5517	1.594	Catechol dioxygenase, N-terminal	scaffold_5:822172-823280
C	7	181735	0.7941	-0.4821	1.2762	Fungal specific transcription factor	scaffold_6:742554-744826
C	7	181888	0.7114	-0.4616	1.1731	Carboxyl transferase	scaffold_6:817292-819100
C	7	48950	0.7383	-0.6648	1.4031	AAA ATPase	scaffold_7:353238-357044
C	7	201122	1.2738	-0.4847	1.7584	-	scaffold_7:802743-803791
C	7	42065	0.5701	-0.4775	1.0476	-	scaffold_9:110779-111954
C	8	170910	0.5259	-0.5374	1.0633	Glucose/ribitol dehydrogenase	scaffold_1:1110269-1111463
C	8	55356	0.5889	-0.371	0.96	Glucose-repressible alcohol dehydrogenase transcriptional effector CCR4 and related proteins	scaffold_1:1673092-1675402
C	8	35474	0.7143	-0.4201	1.1344	Hypothetical WD40 repeat-containing protein involved in peroxisomal matrix import.	scaffold_1:349118-350244
C	8	55261	0.6889	-0.6262	1.3151	-	scaffold_1:549338-550902
C	8	202548	0.497	-0.3254	0.8224	Signaling protein SWIFT and related BRCT domain proteins	scaffold_10:1120592-1125405
C	8	187949	0.8479	-0.6457	1.4936	Esterase/lipase/thioesterase	scaffold_10:1948296-1949249
C	8	211917	0.98	-1.0486	2.0286	Dual specificity phosphatase, catalytic domain	scaffold_10:691002-693312
C	8	189537	0.3866	-0.3098	0.6963	Acyl-CoA synthetase	scaffold_12:340484-342619
C	8	212893	1.2739	-0.8635	2.1374	Glycoside hydrolase	scaffold_12:490705-493454
C	8	191450	0.7199	-0.4381	1.1581	-	scaffold_14:135023-135938
C	8	45070	0.8457	-0.7763	1.622	-	scaffold_16:358826-359745
C	8	52201	0.4766	-0.3778	0.8545	Cdc4 and related F-box and WD-40 proteins	scaffold_2:1070583-1072772
C	8	119171	0.6633	-0.4714	1.1347	-	scaffold_2:207315-210815
C	8	52839	0.4327	-0.3763	0.809	-	scaffold_3:3534436-3536767
C	8	52536	0.4662	-0.3351	0.8013	Ubiquitin-conjugating enzyme	scaffold_3:503629-504418
C	8	176142	0.4032	-0.3453	0.7485	1-aminocyclopropane-1-carboxylate synthase, and related proteins	scaffold_3:703112-704750
C	8	119885	0.4565	-0.4232	0.8797	Zn-finger, GATA type	scaffold_4:2796121-2798642
C	8	208679	0.5321	-0.571	1.103	-	scaffold_4:688737-691905
C	8	56146	0.3899	-0.4569	0.8467	-	scaffold_5:474664-476127
C	8	209490	0.4743	-0.6067	1.081	GH family 76	scaffold_5:706290-708149
C	8	39803	0.9396	-0.7589	1.6984	Yippee-type zinc-binding protein	scaffold_5:849029-849428
C	8	41300	0.4119	-0.3521	0.7641	AAA ATPase	scaffold_7:1347551-1352004
C	8	183742	0.4754	-0.3723	0.8477	Fungal specific transcription factor	scaffold_7:1599900-1602217
C	8	210597	0.4586	-0.538	0.9966	cAMP-dependent protein kinase	scaffold_7:631349-632584
D	1	50973	0.3658	0.7465	-0.3806	putative extracellular tannase and feruloyl esterase	scaffold_16:243444-245189
E	1	188883	4.2475	1.4089	2.8386	Alpha-amylase	scaffold_11:1440474-1442598	9
E	1	54411	1.599	0.5142	1.0848	Short-chain dehydrogenase/reductase SDR	scaffold_11:1443391-1444419	9
E	1	43565	2.2013	0.8458	1.3555	-	scaffold_11:1622460-1624193
E	1	43746	2.1599	0.8247	1.3352	hypothetical ribonuclease T1	scaffold_12:559123-559937
E	1	191223	0.9367	0.3441	0.5926	Amino acid/polyamine transporter II	scaffold_14:553721-555453
E	1	54812	4.2412	1.9456	2.2956	putative extracellular protein	scaffold_15:404979-405629
E	1	57241	6.3807	3.9334	2.4472	oahA, Oxaloacetate acetylhydrolase oahA (EC 3.7.1.1)	scaffold_16:211445-212676
E	1	214527	2.5257	1.0805	1.4453	Dihydrodipicolinate synthetase family	scaffold_18:398853-399791
E	1	36572	2.3804	1.1156	1.2648	Peptidase M	scaffold_2:3263-7998
E	1	38982	1.553	0.6153	0.9378	AAA ATPase	scaffold_4:1030328-1032602
E	1	39278	3.3448	1.7031	1.6417	Inorganic ion transport and metabolism	scaffold_4:1998457-2000717
E	1	48891	2.112	1.0713	1.0407	putative extracellular protein	scaffold_6:1887108-1887767
E	1	128747	1.1575	0.5048	0.6527	putative GH family 18 endo-chitinase	scaffold_6:2013696-2019569
E	1	200589	1.5807	0.8315	0.7492	8-amino-7-oxononanoate synthase (biotin synthesis)	scaffold_6:638240-639643
E	1	184740	0.7205	0.3562	0.3643	Transcription elongation factor	scaffold_8:1228234-1229201
E	1	41900	4.4434	2.2729	2.1705	-	scaffold_8:1350890-1352491
E	1	186088	1.7535	1.0142	0.7393	-	scaffold_9:431755-432498
E	2	188056	3.214	1.8773	1.3367	Cytochrome P450	scaffold_10:591436-593141	10	2
E	2	54123	4.1629	2.4376	1.7252	-	scaffold_10:594381-597263	10	2
E	2	54125	1.9878	1.0914	0.8965	-	scaffold_10:600682-602004	10	2
E	2	54126	1.9298	1.1624	0.7674	Cytochrome P450	scaffold_10:603085-604954	10	2
E	2	42759	2.3108	1.1968	1.114	-	scaffold_10:606816-608003	10	2
E	2	188489	2.8198	1.6331	1.1867	Alpha amylase	scaffold_11:1000471-1002186
E	2	191085	0.7887	0.3871	0.4017	-	scaffold_13:81774-83498
E	2	44605	0.9388	0.5794	0.3594	Putative fungal transcriptional regulatory protein. May be erroneously joined with ribosomal protein S2.	scaffold_14:827490-829007
E	2	50898	3.1579	1.9355	1.2224	Hypothetical permease. 10 predicted transmembrane domains. May have Xanthine/uracil transporter activity	scaffold_15:591485-593355
E	2	54896	1.8228	0.8816	0.9413	-	scaffold_16:553754-555501
E	2	204783	1.4072	0.6385	0.7687	Hypothetical ADAM ("a disintegrin and metalloprotease")family gene	scaffold_17:516241-518444
E	2	207278	4.1674	1.8003	2.3671	-	scaffold_2:3175870-3176841	11
E	2	197780	4.2184	2.5182	1.7002	hypothetical protein containing aspartic protease active site	scaffold_2:3180601-3182745	11
E	2	181376	1.5283	0.8049	0.7234	Ferric reductase-like transmembrane component	scaffold_5:1198206-1200194	12
E	2	137643	2.0506	0.9689	1.0817	Hypothetical copper transporter	scaffold_5:1200452-1200999	12
E	2	183355	2.7034	1.2222	1.4813	Histidine acid phosphatase	scaffold_7:1423774-1425159
E	2	183274	0.9389	0.5876	0.3512	TatD-related DNase	scaffold_7:1685266-1686270
E	2	41698	0.8815	0.3755	0.5061	Sugar transporter	scaffold_8:725685-727344
E	2	202078	3.8296	2.1098	1.7198	Amino acid permease	scaffold_9:1228865-1230783
E	3	55494	4.2152	2.3934	1.8218	homologue of the catalase catB gene of Aspergillus oryzae and Aspergillus fumigatus	scaffold_1:3476979-3479451
E	3	52071	2.2404	1.9079	0.3325	Endo-1,4-beta-xylanase II precursor (Xylanase II) (1,4-beta-D-xylan xylanohydrolase II)	scaffold_1:3754017-3754762
E	3	131352	2.5632	1.7157	0.8475	Multicopper oxidases	scaffold_10:588881-590657
E	3	43221	2.2639	1.3616	0.9023	Amino acid transporters	scaffold_11:532543-534238
E	3	57285	2.1215	1.4163	0.7052	Major facilitator superfamily	scaffold_16:719023-720812
E	3	45425	0.633	0.3192	0.3138	Glycosylphosphatidylinositol anchor synthesis protein	scaffold_17:618126-620950
E	3	47117	1.2077	0.5357	0.672	related to ACC synthase	scaffold_2:3114533-3115834
E	3	52107	0.7926	0.4164	0.3762	Chitinase	scaffold_2:90107-90915
E	3	195023	1.1964	0.5479	0.6485	-	scaffold_21:49806-50930
E	3	140924	2.3973	1.5777	0.8196	-	scaffold_9:627485-628940
E	4	46428	2.729	0.476	2.253	Major facilitator superfamily	scaffold_1:1165930-1167818
E	4	51930	2.537	0.8352	1.7019	Gen A8; hypothetical Cyanovirin-N protein	scaffold_1:2206197-2206614
E	4	52061	2.295	0.8652	1.4297	Glycosyl hydrolase family 65	scaffold_1:3479804-3483162
E	4	196874	3.079	0.5382	2.5408	Aldehyde dehydrogenase	scaffold_1:3792969-3794527
E	4	54127	1.4704	0.4336	1.0368	-	scaffold_10:605231-606309
E	4	212736	4.1784	1.4875	2.6909	aglC, alpha-galactosidase; degradation of melibiose; EC 3.2.1.22; SwissProt ID AGALC_ASPNG; secreted alpha-galactosidase	scaffold_11:1638103-1640476
E	4	189206	4.1	1.0759	3.0241	-	scaffold_11:296049-297402
E	4	204301	2.5332	0.7127	1.8205	candidate 1,3-beta-glucanosyltransferase	scaffold_16:98218-99664
E	4	194165	1.3059	0.4783	0.8276	unknown. Signal P suggests Anchor	scaffold_19:507728-509216
E	4	125698	3.6662	1.4636	2.2026	-	scaffold_2:1007838-1008543
E	4	47049	3.0304	0.9391	2.0913	pacC	scaffold_2:1994287-1996482
E	4	207276	2.9604	0.9512	2.0093	UDP-glucose 4-epimerase	scaffold_2:3167099-3168385
E	4	52406	2.2982	0.6905	1.6077	Beta-ketoacyl synthase	scaffold_2:3185712-3194240
E	4	173507	2.135	0.4597	1.6753	Glycosyl hydrolase family 76	scaffold_2:691253-692839
E	4	205168	2.9416	0.6024	2.3392	Sulfatase	scaffold_20:5215-7909
E	4	38152	1.5604	0.385	1.1754	-	scaffold_3:1739982-1741007
E	4	39867	1.032	0.3789	0.6532	-	scaffold_5:1049232-1049654
E	4	210306	2.7211	0.3465	2.3746	Hypothetical aspartic protease	scaffold_6:1577756-1579145
E	4	41247	1.404	0.5943	0.8097	-	scaffold_7:1128093-1129442
E	4	41165	3.711	1.2555	2.4555	putative GH family 16 GPI_glucanosyltransferase	scaffold_7:845138-846296
E	4	53760	0.7813	0.299	0.4822	Glucose/ribitol dehydrogenase	scaffold_8:394486-395542
E	4	56566	5.9182	0.5819	5.3363	Major facilitator superfamily	scaffold_8:689801-692738
E	4	186595	1.6593	0.6381	1.0212	-	scaffold_9:1613368-1614903
E	4	42166	2.2206	0.4506	1.77	Ferric reductase, NADH/NADPH oxidase and related proteins	scaffold_9:437241-439330
E	4	186792	1.887	0.5461	1.341	-	scaffold_9:745658-747381
F	1	143936	-0.8094	-1.1098	#N/A	DNA directed RNA polymerase	scaffold_1:1906166-1906315
F	1	172416	-0.7742	-1.1337	#N/A	Major facilitator superfamily	scaffold_1:3413437-3414976
F	1	36404	-1.3614	-1.4859	#N/A	FAD linked oxidase, N-terminal	scaffold_1:3503911-3505723
F	1	142713	-0.672	-0.9197	#N/A	putative lysophospholipase/carboxylesterase family protein	scaffold_1:3678095-3678877
F	1	170255	-0.4547	-0.5755	#N/A	Eukaryotic glutathione synthase	scaffold_1:368432-370042
F	1	54077	-0.5851	-0.8288	#N/A	Major intrinsic protein	scaffold_10:139090-141549
F	1	187796	-1.4079	-1.9793	#N/A	-	scaffold_10:249120-250294
F	1	42787	-0.4194	-0.5134	#N/A	-	scaffold_10:708277-710469
F	1	42843	-0.5365	-0.7739	#N/A	Fungal transcriptional regulatory protein	scaffold_10:921417-922472
F	1	124700	-0.6103	-0.7677	#N/A	Esterase/lipase/thioesterase	scaffold_11:1477771-1478838
F	1	125408	-1.7366	-2.0108	#N/A	Glycan biosynthesis	scaffold_12:1149452-1150467
F	1	190797	-0.4006	-0.5671	#N/A	acid phosphatase	scaffold_13:534784-536428
F	1	213572	-0.8382	-1.079	#N/A	Hypothetical. Related to cell surface antigen spherulin	scaffold_14:598203-599329
F	1	50755	-0.795	-0.9334	#N/A	putative RTA1 like protein	scaffold_14:721965-722927
F	1	127602	-0.693	-1.0276	#N/A	beta-1,6-N-acetylglucosaminyltransferase	scaffold_15:119534-120222
F	1	125140	-2.5286	-2.9728	#N/A	-	scaffold_15:934268-935161
F	1	192646	-0.4084	-0.5506	#N/A	Sybindin-like protein	scaffold_16:781132-781679
F	1	193160	-0.4844	-0.6324	#N/A	hypothetical protein containing Zn-finger, C2H2 type domain	scaffold_17:264520-265473
F	1	51186	-1.0546	-1.4893	#N/A	HMG-box transcription factor	scaffold_17:427090-429285
F	1	127007	-0.402	-0.5122	#N/A	Hypothetical DnaJ domain protein, mitochondrial	scaffold_18:247272-247829
F	1	214608	-1.3271	-1.8876	#N/A	candidate endo-1,4-beta-glucanase; glucan 1,4-beta-glucosidase; glycoside hydrolase, family 5; cellulose-binding region, fungal	scaffold_18:607627-609397
F	1	45631	-1.292	-1.316	#N/A	Ankyrin	scaffold_18:661275-664778
F	1	194300	-1.7152	-2.5099	#N/A	candidate Ribonuclease III	scaffold_19:445143-445567
F	1	172934	-0.7823	-1.2583	#N/A	ABC transporter	scaffold_2:1248848-1251134
F	1	55614	-0.7266	-0.8605	#N/A	GNS1/SUR4 membrane protein	scaffold_2:2813808-2814954
F	1	207490	-0.8289	-1.1691	#N/A	Carboxylesterases	scaffold_2:3856167-3858257
F	1	45867	-0.6153	-0.722	#N/A	-	scaffold_20:97487-102444
F	1	127803	-0.4841	-0.785	#N/A	Ankyrin	scaffold_3:1038332-1038757	13
F	1	207785	-0.9311	-1.1326	#N/A	Kinesin light chain	scaffold_3:1041921-1044901	13
F	1	177781	-0.8681	-0.9119	#N/A	GCN5-related N-acetyltransferase	scaffold_3:1188622-1189204
F	1	52700	-1.0464	-1.2545	#N/A	related to extracellular tripeptidyl peptidase	scaffold_3:2327525-2329456
F	1	138144	-0.4277	-0.6085	#N/A	Ribosomal L32p protein	scaffold_3:3549828-3550152
F	1	176195	-1.1971	-1.284	#N/A	AMP-dependent synthetase and ligase	scaffold_3:515250-517029
F	1	178726	-1.0206	-1.4794	#N/A	-	scaffold_4:1333652-1334589
F	1	209127	-0.4762	-0.7674	#N/A	-	scaffold_4:2695323-2696654
F	1	52874	-1.2263	-1.5795	#N/A	Serine/threonine protein kinase	scaffold_4:353736-356199
F	1	180728	-0.4744	-0.7671	#N/A	-	scaffold_5:1063957-1064943
F	1	56242	-0.4649	-0.5903	#N/A	-	scaffold_5:1821658-1822809
F	1	180332	-0.4369	-0.7472	#N/A	hypothetical beta-1,6-N-acetylglucosaminyltransferase, contains WSC domain	scaffold_5:1842595-1843818
F	1	40206	-1.291	-1.5038	#N/A	Hypothetical glutathione S-transferase	scaffold_5:2211877-2212655
F	1	123881	-0.7501	-1.0615	#N/A	-	scaffold_5:813581-814829
F	1	183088	-1.2207	-1.3059	#N/A	hypothetical xylanase	scaffold_6:1179006-1179771
F	1	40791	-0.474	-0.5357	#N/A	-	scaffold_6:1654222-1655017
F	1	183962	-0.3756	-0.5754	#N/A	-	scaffold_7:1301745-1303070
F	1	41358	-0.3878	-0.445	#N/A	Predicted Ca2+-modulated nonselective cation channel	scaffold_7:1524107-1525249
F	1	183780	-0.7581	-1.0334	#N/A	-	scaffold_7:898436-900087
F	1	53849	-1.1192	-1.2063	#N/A	-	scaffold_8:1123215-1124738
F	1	184509	-1.2311	-1.4578	#N/A	Hypothetical methyltransferase. No sequence similarity is found to identified proteins	scaffold_8:1388626-1389872
F	1	201345	-0.8098	-0.9376	#N/A	Transcription factor PRD and related proteins	scaffold_8:147439-149354
F	1	42462	-0.3239	-0.4393	#N/A	-	scaffold_9:1305867-1306352
F	1	42044	-0.6683	-0.953	#N/A	-	scaffold_9:57898-58332
F	2	172523	-0.4785	-0.6271	#N/A	Coenzyme A transferase	scaffold_1:3124164-3125994
F	2	139486	-0.6565	-0.9666	#N/A	Esterase/lipase/thioesterase	scaffold_1:3552911-3554848
F	2	187977	-1.1708	-1.2455	#N/A	Monooxygenase	scaffold_10:257174-258091
F	2	50322	-0.3855	-0.5918	#N/A	Hypothetical, Translin-associated protein	scaffold_12:428494-429392
F	2	190482	-1.1029	-1.3035	#N/A	Glycoside hydrolase, family 11	scaffold_13:111536-115689
F	2	203483	-0.4935	-0.588	#N/A	-	scaffold_13:224220-224910
F	2	191568	-0.5524	-0.7391	#N/A	Predicted glutathione S-transferase	scaffold_14:595241-596309
F	2	54742	-0.6248	-0.7661	#N/A	-	scaffold_14:744545-744987
F	2	135251	-0.558	-0.7705	#N/A	Methyltransferase	scaffold_16:177341-178358
F	2	45530	-1.2108	-1.4282	#N/A	GH family 76	scaffold_18:308003-309343
F	2	126848	-0.6963	-0.9247	#N/A	Hypothetical Glucose-6-phosphate/phosphate and phosphoenolpyruvate/phosphate antiporter	scaffold_19:59796-60719
F	2	52123	-0.4698	-0.5484	#N/A	Mitochondrial import inner membrane translocase, subunit TIM23	scaffold_2:358820-359507
F	2	174185	-0.5285	-0.8437	#N/A	-	scaffold_2:3588797-3589528
F	2	205254	-1.0488	-1.3491	#N/A	-	scaffold_21:159025-159657
F	2	195095	-2.4686	-3.9409	#N/A	Related to zink transporter of A. fumigatus	scaffold_21:165794-166864
F	2	38230	-0.4827	-0.5722	#N/A	Acyl-CoA synthetase	scaffold_3:2004643-2006594
F	2	38285	-0.4692	-0.7067	#N/A	Related to Chitin synthase D, Aspergillus fumigatus	scaffold_3:2178151-2180348
F	2	208150	-0.5326	-0.6215	#N/A	FAD-dependent pyridine nucleotide-disulphide oxidoreductase	scaffold_3:2578972-2580902
F	2	52515	-0.3749	-0.6349	#N/A	Predicted thioesterase	scaffold_3:302993-303951
F	2	177413	-0.5312	-0.7057	#N/A	Cytochrome P450	scaffold_3:3306186-3308113
F	2	48036	-0.4662	-0.637	#N/A	-	scaffold_4:1761639-1762706
F	2	208562	-0.7703	-1.1326	#N/A	Hypothetical RNA polymerase II transcription elongation factor Elongin/SIII, subunit elongin C	scaffold_4:243751-244135
F	2	180093	-0.6988	-0.8507	#N/A	-	scaffold_5:1045031-1045861
F	2	181224	-1.1766	-1.4765	#N/A	Oxidosqualene-lanosterol cyclase and related proteins	scaffold_5:1060197-1062714
F	2	40744	-0.5007	-0.779	#N/A	Predicted mitochondrial carrier protein	scaffold_6:1520123-1522327
F	2	40336	-0.6654	-1.0163	#N/A	-	scaffold_6:167442-168188
F	2	130919	-0.3926	-0.5053	#N/A	RING finger protein	scaffold_6:501859-503286
F	2	211085	-0.3274	-0.4081	#N/A	Got1-like protein	scaffold_8:813028-813740
F	2	186738	-0.5554	-0.8211	#N/A	Hypothetical Mg2+ transporter protein, CorA-like. Inner membrane mitochondrial	scaffold_9:389757-391600
F	2	211517	-2.8771	-3.301	#N/A	-	scaffold_9:773838-774629
F	3	55324	-1.7112	-1.9398	#N/A	putative extracellular tyrosinase	scaffold_1:1418913-1420246
F	3	35857	-1.6826	-1.971	#N/A	-	scaffold_1:1576855-1578274
F	3	170972	-0.9548	-1.2711	#N/A	-	scaffold_1:2311734-2312934
F	3	206273	-0.5343	-0.7244	#N/A	Hypothetical MCM3	scaffold_1:3179520-3194377
F	3	36316	-1.1763	-1.5142	#N/A	-	scaffold_1:3239956-3242487
F	3	36428	-1.6834	-2.544	#N/A	-	scaffold_1:3564129-3565487
F	3	119444	-0.8752	-1.1454	#N/A	Hypothetical protein. Possibly a DNA-dependent ATPase (SNF2 related)	scaffold_1:452068-455039
F	3	172849	-2.0199	-2.3717	#N/A	-	scaffold_1:749535-750112
F	3	35670	-0.8773	-1.2675	#N/A	GCN5-related N-acetyltransferase	scaffold_1:995424-995876
F	3	54080	-0.8147	-1.2505	#N/A	-	scaffold_10:161649-163710
F	3	42784	-1.8853	-2.3681	#N/A	-	scaffold_10:703245-705030
F	3	134470	-0.462	-0.7482	#N/A	-	scaffold_11:1153290-1154615
F	3	188501	-0.6648	-0.8529	#N/A	Notchless-like WD40 repeat-containing protein	scaffold_11:1551281-1554572
F	3	188738	-1.4815	-1.8488	#N/A	Hypothetical protein	scaffold_11:1602073-1605411
F	3	141162	-0.6919	-0.8263	#N/A	CRAL/TRIO domain.	scaffold_11:162895-163914
F	3	43178	-0.6678	-1.0141	#N/A	Hypothetical heterokaryon incompatibility factor	scaffold_11:378062-380309
F	3	50075	-0.3876	-0.52	#N/A	DeoxyUTP pyrophosphatase	scaffold_11:430678-431208
F	3	189633	-0.6409	-1.021	#N/A	SNARE protein Syntaxin 1 and related proteins	scaffold_12:344482-345401
F	3	43711	-1.3293	-1.5984	#N/A	beta-1,6-N-acetylglucosaminyltransferase	scaffold_12:445477-446652
F	3	54488	-0.7091	-1.1788	#N/A	-	scaffold_12:570503-571564
F	3	54489	-1.5422	-2.5834	#N/A	Hypothetical. Contains aspartic peptidase domain	scaffold_12:578940-579938	14
F	3	189606	-0.6542	-0.9548	#N/A	Fungal specific transcription factor	scaffold_12:583619-584972	14
F	3	43762	-0.9241	-1.4075	#N/A	-	scaffold_12:599390-599991
F	3	132837	-0.9504	-1.6824	#N/A	Fungal transcriptional regulatory protein	scaffold_12:620052-621545
F	3	43866	-0.8365	-1.2589	#N/A	-	scaffold_12:918991-919794
F	3	50466	-1.5734	-2.0239	#N/A	putative Prolyl 4-hydroxylase, alpha subunit	scaffold_13:305993-306829
F	3	54568	-2.6375	-3.2026	#N/A	Hypothetical flavin-containing monooxygenase. Located in a putative cluster for secondary metabolism.	scaffold_13:454817-456705
F	3	54734	-1.4848	-1.8893	#N/A	putative extracellular serine carboxypeptidase	scaffold_14:522850-524658
F	3	191395	-0.6731	-1.0125	#N/A	-	scaffold_14:779544-780604
F	3	50882	-2.4127	-2.9413	#N/A	Hypothetical glucose-methanol-choline oxidoreductase (EC 1.99.1.1)	scaffold_15:495081-497129
F	3	134353	-1.1957	-1.5485	#N/A	-	scaffold_15:597744-598849
F	3	213660	-2.0026	-2.6247	#N/A	Leucine rich repeat protein	scaffold_15:73565-75621
F	3	191829	-1.0031	-1.1922	#N/A	Predicted Zn-dependent hydrolase	scaffold_15:800786-801961
F	3	214109	-0.3619	-0.4371	#N/A	UDP-galactose transporter	scaffold_16:856483-857841
F	3	57332	-0.6242	-0.8125	#N/A	Galactosyltransferases	scaffold_17:192996-194399
F	3	55133	-1.5484	-2.1885	#N/A	related to extracellular serine protease	scaffold_19:405679-408073
F	3	57437	-5.8011	-6.5176	#N/A	Hypothetical protein. PFam suggests oxidoreductase activity.	scaffold_19:467860-469127
F	3	173704	-0.8619	-1.41	#N/A	Major facilitator superfamily	scaffold_2:2394402-2396048
F	3	197679	-1.116	-1.2619	#N/A	Amino acid/polyamine transporter	scaffold_2:2739280-2740956
F	3	174727	-0.6302	-0.9262	#N/A	ATP-dependent DNA ligase	scaffold_2:2959968-2961828
F	3	47166	-0.7814	-0.8809	#N/A	-	scaffold_2:3630057-3630937
F	3	124001	-0.5093	-0.6288	#N/A	Postreplication repair protein RAD18	scaffold_20:199329-200484
F	3	205270	-1.3781	-1.6317	#N/A	-	scaffold_21:279394-280182
F	3	45971	-0.979	-1.4724	#N/A	-	scaffold_21:78725-79852
F	3	55208	-1.7383	-2.1101	#N/A	-	scaffold_22:147825-149837
F	3	195287	-0.993	-1.4444	#N/A	-	scaffold_24:66284-67689
F	3	136048	-0.7655	-1.1072	#N/A	Cytochrome c heme-binding site	scaffold_24:99276-100178
F	3	52590	-1.8439	-2.3526	#N/A	putative alpha-1,3-glucanase, family 71	scaffold_3:1007903-1009297
F	3	52600	-2.0098	-2.2616	#N/A	Glutamate decarboxylase	scaffold_3:1194645-1196347
F	3	129632	-1.0922	-1.6443	#N/A	-	scaffold_3:140405-143435
F	3	38594	-0.5908	-0.8767	#N/A	-	scaffold_3:3362604-3364562
F	3	52528	-0.9739	-1.2872	#N/A	Fungal transcriptional regulatory protein,	scaffold_3:442121-443730
F	3	52971	-1.8202	-2.3059	#N/A	Protein kinase	scaffold_4:1369451-1371078
F	3	178721	-0.5544	-0.8387	#N/A	Hypothetical ATP dependent RNA helicase	scaffold_4:1715127-1717525
F	3	199424	-1.0799	-1.48	#N/A	-	scaffold_4:1790672-1791529
F	3	56030	-1.845	-2.2185	#N/A	Flavin-containing monooxygenase	scaffold_4:2065727-2067565
F	3	39400	-1.6728	-2.2671	#N/A	-	scaffold_4:2401456-2404233
F	3	38787	-1.7394	-2.3222	#N/A	-	scaffold_4:356472-357963
F	3	179841	-1.4493	-1.7049	#N/A	Dynamin	scaffold_4:47467-49875
F	3	38830	-0.6615	-0.7701	#N/A	-	scaffold_4:512243-513838
F	3	135416	-0.7708	-1.1146	#N/A	-	scaffold_4:554650-555634
F	3	180730	-0.5856	-0.9041	#N/A	-	scaffold_5:269937-271016
F	3	41051	-0.6158	-0.7758	#N/A	AMP-dependent synthetase and ligase	scaffold_7:488607-490452
F	3	185118	-0.422	-0.5165	#N/A	Hypothetical N-acetyl transferase, specificity unknown	scaffold_8:774209-774839
F	3	49515	-0.4269	-0.6091	#N/A	-	scaffold_9:227795-229360
F	3	56689	-0.8666	-1.1738	#N/A	-	scaffold_9:802784-804493
F	4	171338	-1.2248	-1.3178	#N/A	Sugar (ANd other) transporter	scaffold_1:1030699-1032478
F	4	46407	-0.7493	-0.8852	#N/A	DEAD/DEAH box helicase	scaffold_1:1053339-1055528
F	4	205686	-0.7866	-0.9162	#N/A	-	scaffold_1:1286005-1287402
F	4	172733	-0.8603	-0.9486	#N/A	Predicted membrane protein	scaffold_1:3862931-3864234
F	4	187232	-0.9986	-1.014	#N/A	-	scaffold_10:146481-148382
F	4	187731	-1.3506	-1.3652	#N/A	-	scaffold_10:608855-614143
F	4	189922	-2.8102	-2.683	#N/A	Cytochrome P450	scaffold_12:561153-562732
F	4	190177	-0.6706	-0.7563	#N/A	Predicted protein shares amino acid sequence identity with the Saccharomyces cerevisiae UTP13 gene product; a nucleolar protein, component of the small subunit (SSU) processome containing the U3 snoRNA that is involved in processing of pre-18S rRNA.	scaffold_13:699925-702990
F	4	191184	-1.0336	-1.1628	#N/A	-	scaffold_14:607596-608324
F	4	45100	-0.7431	-0.7918	#N/A	-	scaffold_16:453105-455983
F	4	45750	-1.3472	-1.3146	#N/A	-	scaffold_19:350023-350793
F	4	125883	-1.2621	-1.496	#N/A	-	scaffold_2:2737093-2738364
F	4	37533	-1.2557	-1.3229	#N/A	Unknown. SignalP predicts Anchor	scaffold_2:3632471-3634048
F	4	214831	-2.279	-2.2116	#N/A	HPr serine phosphorylation site	scaffold_21:174465-176774
F	4	176395	-1.2125	-1.1769	#N/A	WD40 repeat-containing protein	scaffold_3:1061073-1062026
F	4	175980	-0.9193	-0.9373	#N/A	Predicted NUDIX hydrolase FGF-2 and related proteins	scaffold_3:2934796-2935661
F	4	120117	-1.0939	-1.0698	#N/A	Fungal transcriptional regulatory protein	scaffold_3:315484-317663
F	4	178362	-1.1863	-1.1089	#N/A	Aromatic-ring hydroxylase	scaffold_4:852414-853971
F	4	209625	-1.3768	-1.3672	#N/A	Generic methyltransferase	scaffold_5:1195615-1196790
F	4	136009	-0.592	-0.6548	#N/A	-	scaffold_5:1300646-1301473
F	4	53463	-1.546	-1.6586	#N/A	Cation efflux family	scaffold_6:1031337-1033131
F	4	40392	-0.6296	-0.6024	#N/A	Hypothetical protein sharing amino acid sequence identity with the Saccharomyces cerevisiae ECM16 gene encoding an essential DEAH-box ATP-dependent RNA helicase specific to the U3 snoRNP; predominantly nucleolar in distribution; required for 18S rRNA synthesis.	scaffold_6:421010-424665
F	4	184977	-0.6006	-0.7383	#N/A	Hypothetical mitochondrial substrate carrier	scaffold_8:474295-475516
F	4	49667	-1.2005	-1.1111	#N/A	-	scaffold_9:1106312-1108879
F	4	42341	-1.1153	-1.3929	#N/A	-	scaffold_9:948890-950158
F	5	196241	-1.9299	-1.9872	#N/A	-	scaffold_1:1415792-1417121
F	5	135545	-3.9734	-3.6174	#N/A	-	scaffold_1:3203196-3204562
F	5	172823	-4.1494	-4.3208	#N/A	Related to zink transporter of A. fumigatus. Seven putative transmembrane domains and PFam domains for zink transport.	scaffold_1:3457750-3458802
F	5	36407	-1.8186	-1.3991	#N/A	-	scaffold_1:3509217-3509546	15
F	5	36409	-2.0614	-1.9553	#N/A	Ankyrin repeat	scaffold_1:3513617-3517536	15
F	5	36539	-2.0083	-1.8808	#N/A	-	scaffold_1:3874580-3876278
F	5	35657	-2.1625	-2.0978	#N/A	-	scaffold_1:960449-961776
F	5	140548	-1.9481	-1.7553	#N/A	Cytochrome P450	scaffold_10:53187-54784
F	5	212718	-4.7304	-4.3421	#N/A	Hypothetical protein. PFam suggests Oligopeptide transporter activity. 12 transmembrane domains are predicted	scaffold_11:1544965-1547586
F	5	212729	-2.7559	-2.801	#N/A	Short-chain dehydrogenase/reductase	scaffold_11:1560255-1561214
F	5	43950	-0.9132	-0.7423	#N/A	-	scaffold_12:1159690-1160296
F	5	212915	-3.1496	-2.5265	#N/A	hypothetical alpha-1,3-glucan synthase	scaffold_12:631531-639214
F	5	43818	-0.4575	-0.3539	#N/A	-	scaffold_12:773845-775449
F	5	44540	-1.2284	-1.121	#N/A	Hypothetical. Interpro suggests RmlC-Cupin like domain	scaffold_14:611456-612028
F	5	57215	-1.3612	-1.2377	#N/A	(aphA) extracellular acid phosphatase	scaffold_15:447413-449413
F	5	191821	-2.6465	-2.5799	#N/A	Hypothetical. Predicted transporter (major facilitator superfamily	scaffold_15:635580-637199
F	5	50918	-1.307	-1.2459	#N/A	Putative Major facilitator superfamily, Synaptic vesicle transporter SVOP and related transporters	scaffold_15:767228-768563
F	5	44948	-2.2889	-2.4867	#N/A	-	scaffold_15:931200-933235
F	5	45730	-5.2762	-5.761	#N/A	-	scaffold_19:288657-289241
F	5	214683	-1.9471	-2.0105	#N/A	-	scaffold_19:381076-382329
F	5	128584	-2.9106	-2.7994	#N/A	Non-ribosomal peptide synthetase	scaffold_19:469645-474925
F	5	175333	-1.9707	-1.7816	#N/A	hypothetical K+ potassium transporte	scaffold_2:1416406-1418691
F	5	197971	-0.871	-0.9031	#N/A	-	scaffold_2:3804156-3804866
F	5	214837	-1.7121	-1.4718	#N/A	Hypothetical GABA permease/amino acid permease	scaffold_21:231858-233853
F	5	55179	-2.0118	-2.077	#N/A	-	scaffold_21:29275-29817
F	5	195111	-1.7116	-1.5105	#N/A	General substrate transporter	scaffold_22:86428-88207
F	5	198296	-2.2408	-2.1262	#N/A	-	scaffold_3:1185813-1186802
F	5	47391	-2.7774	-2.3615	#N/A	-	scaffold_3:1474906-1475981
F	5	52639	-2.5174	-1.9993	#N/A	SAM (and some other nucleotide) binding motif	scaffold_3:1800071-1800955
F	5	38397	-3.6851	-3.3115	#N/A	-	scaffold_3:2706239-2706715
F	5	37733	-2.0966	-1.9445	#N/A	-	scaffold_3:271533-272267
F	5	52517	-2.2776	-2.0109	#N/A	Peptidase S10, serine carboxypeptidase	scaffold_3:312065-314895
F	5	177916	-2.0506	-1.8827	#N/A	-	scaffold_3:3439660-3441325
F	5	52535	-1.196	-1.0552	#N/A	-	scaffold_3:489481-490506
F	5	37942	-0.9645	-0.7613	#N/A	Hypothetical Cytochrome P450 monooxygenase	scaffold_3:935574-937104
F	5	39307	-0.5478	-0.5007	#N/A	Major facilitator superfamily	scaffold_4:2098244-2099577
F	5	39319	-0.3867	-0.3225	#N/A	hypothetical protein containing Zn-finger, C2H2 type and G-protein beta WD-40 repeat domains	scaffold_4:2135330-2137019
F	5	179010	-1.777	-1.7717	#N/A	-	scaffold_4:2307646-2309089
F	5	209170	-0.6941	-0.6456	#N/A	Hypothetical protein contains SEL1-like repeat	scaffold_4:2859127-2861731
F	5	179240	-2.594	-2.7838	#N/A	hypothetical alpha-1,6-mannanase. GH family 76	scaffold_4:349960-351741
F	5	48469	-0.662	-0.6615	#N/A	hypothetical lysophospholipase/carboxylesterase family protein	scaffold_5:1618785-1619573
F	5	180970	-2.0918	-1.9777	#N/A	-	scaffold_5:1757877-1758985
F	5	181710	-1.3929	-1.3835	#N/A	Major facilitator superfamily	scaffold_5:2191147-2193271
F	5	139952	-2.1477	-2.2294	#N/A	Cytochrome P450	scaffold_5:2325604-2327380
F	5	128800	-1.682	-1.7335	#N/A	ABC superfamily	scaffold_6:1354623-1358856
F	5	40820	-0.8373	-0.7285	#N/A	Guanine-specific ribonuclease N1 and T1	scaffold_6:1772981-1773501
F	5	137876	-1.2579	-1.1893	#N/A	-	scaffold_6:1802415-1802703
F	5	181835	-1.986	-2.0893	#N/A	-	scaffold_6:1921625-1923230
F	5	184012	-0.9228	-0.8798	#N/A	Amino acid transporters	scaffold_7:153398-154702
F	5	183352	-2.5504	-2.1767	#N/A	Aromatic-ring hydroxylase	scaffold_7:1543026-1544339
F	5	53699	-2.8861	-2.597	#N/A	-	scaffold_7:1569024-1570548
F	5	41430	-2.7301	-2.3522	#N/A	-	scaffold_7:1739591-1740265
F	5	184267	-1.429	-1.375	#N/A	Hypothetical low affinity iron permease	scaffold_7:82038-83474
F	5	128711	-0.7693	-0.6923	#N/A	Helicase, C-terminal	scaffold_8:446892-452576
F	5	210994	-1.2281	-1.3895	#N/A	-	scaffold_8:487246-488631
F	5	41631	-2.1953	-1.9829	#N/A	Amidohydrolase	scaffold_8:541782-543224
F	5	42198	-3.5685	-3.4914	#N/A	-	scaffold_9:529523-530565
F	6	52031	-5.6468	-5.0269	#N/A	O-methyltransferase	scaffold_1:3207123-3208746
F	6	195867	-2.4273	-2.2436	#N/A	-	scaffold_1:68636-69457
F	6	43466	-1.1326	-1.1062	#N/A	-	scaffold_11:1350192-1352044
F	6	189367	-0.9575	-0.8508	#N/A	hypothetical multicopper oxidase with signal peptide motif	scaffold_12:1156266-1158141	16
F	6	54510	-2.2928	-1.9623	#N/A	-	scaffold_12:1162976-1164379	16
F	6	139271	-2.1553	-1.924	#N/A	-	scaffold_14:684080-686360
F	6	141096	-3.1703	-2.5749	#N/A	beta-1,6-N-acetylglucosaminyltransferase, contains WSC domain	scaffold_14:861185-862436
F	6	133280	-2.4769	-2.2217	#N/A	Phosphatidylinositol-specific phospholipase C	scaffold_15:502224-503216
F	6	44950	-2.7613	-2.7903	#N/A	Cytochrome P450	scaffold_15:936061-937751	17	3
F	6	44951	-3.8856	-3.554	#N/A	-	scaffold_15:938389-938958	17	3
F	6	44952	-3.6075	-3.5099	#N/A	Cytochrome P450	scaffold_15:940917-942014	17	3
F	6	214397	-2.4687	-2.2639	#N/A	candidate aminotransferase, classes I and II	scaffold_17:611890-613760
F	6	214488	-3.4482	-2.8291	#N/A	-	scaffold_18:191765-193144
F	6	143462	-1.8452	-1.7071	#N/A	Ankyrin	scaffold_18:566503-566820
F	6	194162	-3.1742	-3.1751	#N/A	Amino acid transporters	scaffold_19:476684-478688
F	6	46979	-1.6542	-1.4556	#N/A	Carboxypeptidase	scaffold_2:1201795-1203621
F	6	135360	-2.3595	-2.1244	#N/A	Lipid phosphate phosphatase and related enzymes of the PAP2 family	scaffold_2:308251-309217
F	6	52433	-0.9717	-0.9169	#N/A	Ankyrin	scaffold_2:3387217-3390818
F	6	36678	-1.0047	-0.7426	#N/A	Nuclear receptor coregulator SMRT/SMRTER, contains Myb-like domains	scaffold_2:350582-351070
F	6	136287	-1.0839	-1.0107	#N/A	Candidate anbA gene,codes for translation initiation factor eIF-5A (in yeast) that promotes formation of the first peptide bond during translation.	scaffold_20:272981-273957
F	6	45993	-0.7212	-0.5722	#N/A	-	scaffold_21:148067-148828
F	6	55665	-2.7869	-2.3268	#N/A	related to tripeptidyl peptidase	scaffold_3:285757-287756
F	6	38587	-3.0214	-2.7508	#N/A	-	scaffold_3:3332240-3334660
F	6	39906	-2.5627	-2.3652	#N/A	-	scaffold_5:1165610-1167226
F	6	140813	-2.5633	-2.3499	#N/A	Hypothetical. Mannosyltransferase ?	scaffold_6:1245114-1246304
F	6	183931	-1.429	-1.2929	#N/A	Hypothetical major drug resistance protein, major facilitator superfamily	scaffold_7:1642537-1644515
F	6	184876	-1.5863	-1.388	#N/A	-	scaffold_8:1576598-1578220
F	6	53757	-3.0279	-3.0269	#N/A	-	scaffold_8:373408-373911
F	7	43405	-1.6722	-1.3902	#N/A	Major facilitator superfamily	scaffold_11:1160142-1161653
F	7	188620	-3.1349	-2.9809	#N/A	Cation transporting ATPase	scaffold_11:1522783-1526109
F	7	141890	-0.844	-0.8182	#N/A	-	scaffold_12:1161208-1162307
F	7	190297	-1.2407	-1.1951	#N/A	-	scaffold_13:174014-174797
F	7	57126	-0.4611	-0.5335	#N/A	-	scaffold_14:36909-38621
F	7	44909	-0.6799	-0.5592	#N/A	Flavin-containing monooxygenase	scaffold_15:816331-818491
F	7	44989	-1.1853	-0.9052	#N/A	-	scaffold_16:111347-112942
F	7	54860	-0.5494	-0.3934	#N/A	purine nucleoside permease	scaffold_16:204743-206027
F	7	133197	-1.0008	-0.8991	#N/A	Transcriptional coactivator	scaffold_18:249574-251124
F	7	193747	-1.0088	-0.5671	#N/A	predicted RNA terminal phosphate cyclase-like protein	scaffold_18:273134-274351
F	7	194525	-1.1015	-1.034	#N/A	Calcium-binding EF-hand	scaffold_19:379849-380696
F	7	118624	-0.9889	-0.913	#N/A	Putative polyketide synthase	scaffold_2:2377785-2389575
F	7	55198	-0.8362	-0.6378	#N/A	Major facilitator superfamily	scaffold_22:26123-27766
F	7	195305	-0.5418	-0.4744	#N/A	Isochorismatase hydrolase	scaffold_24:126124-126690
F	7	46101	-2.8742	-2.5525	#N/A	-	scaffold_24:6832-7668
F	7	176596	-0.9712	-0.8992	#N/A	Cytochrome P450	scaffold_3:1108193-1109838
F	7	208048	-1.2907	-1.1042	#N/A	Nitrate reductase	scaffold_3:2104456-2107409
F	7	38316	-2.2545	-1.8775	#N/A	Non-ribosomal peptide synthetase	scaffold_3:2285713-2289093
F	7	37734	-1.4713	-1.4318	#N/A	-	scaffold_3:276356-278370
F	7	39076	-1.0378	-0.9107	#N/A	-	scaffold_4:1335531-1336964
F	7	39277	-1.6576	-1.4117	#N/A	-	scaffold_4:1994606-1996094
F	7	181252	-3.0014	-3.1149	#N/A	Glycoside hydrolase, family 16	scaffold_5:2200771-2201955
F	7	40692	-2.4155	-2.128	#N/A	Glycosyl hydrolases family 16	scaffold_6:1367240-1369053
F	7	140217	-1.5883	-1.3938	#N/A	Major facilitator superfamily	scaffold_7:102553-104047
F	7	183669	-0.5981	-0.6223	#N/A	Major facilitator superfamily	scaffold_7:4070-5710
F	7	53620	-1.0817	-0.7668	#N/A	related to extracellular phospholipase C	scaffold_7:641456-643148
F	7	185327	-1.1648	-1.071	#N/A	Cation transporting ATPase	scaffold_8:592155-595509
F	7	211089	-0.377	-0.4032	#N/A	Splicing coactivator SRm160/300, subunit SRm300	scaffold_8:817593-819260
F	7	53994	-3.0591	-2.0755	#N/A	-	scaffold_9:982304-983166
F	8	171018	-0.6534	-0.6717	#N/A	-	scaffold_1:1033698-1034672
F	8	35687	-1.9073	-1.5166	#N/A	Hypothetical protein with a 4Fe-4S ferredoxin, iron-sulfur binding domains	scaffold_1:1047789-1048257
F	8	35727	-0.7133	-0.5304	#N/A	-	scaffold_1:1176570-1177514
F	8	171166	-1.4094	-1.2041	#N/A	Major facilitator superfamily	scaffold_1:1391352-1393111
F	8	171318	-0.7603	-0.4462	#N/A	Major facilitator superfamily	scaffold_1:1611954-1613684
F	8	35925	-1.2575	-0.9408	#N/A	HMG-box transcription factor	scaffold_1:1781460-1783088
F	8	36406	-0.6692	-0.4424	#N/A	-	scaffold_1:3506776-3507281
F	8	50239	-3.2519	-2.6077	#N/A	-	scaffold_11:1558276-1558748
F	8	43953	-1.2378	-1.0631	#N/A	-	scaffold_12:1167215-1169258
F	8	43722	-1.0749	-0.8192	#N/A	-	scaffold_12:475705-477261
F	8	54615	-0.6064	-0.3909	#N/A	hypothetical. KOG: von Willebrand factor	scaffold_13:764544-765651
F	8	193449	-0.7473	-0.5469	#N/A	-	scaffold_17:250116-250881
F	8	214598	-1.1869	-0.8047	#N/A	extracellular GH family 28 endo-polygalacturonase A	scaffold_18:570831-571997
F	8	214686	-2.1106	-2.1107	#N/A	-	scaffold_19:383663-385153
F	8	37199	-0.6987	-0.516	#N/A	-	scaffold_2:2499984-2501850
F	8	175423	-0.6285	-0.5793	#N/A	Esterase/lipase/thioesterase	scaffold_2:3422376-3423308
F	8	175149	-0.5194	-0.5042	#N/A	Splicing coactivator	scaffold_2:3566025-3571955
F	8	125895	-0.5203	-0.5215	#N/A	-	scaffold_2:3824792-3825353
F	8	118758	-0.8347	-0.6272	#N/A	hypothetical protein	scaffold_21:106001-111724
F	8	46100	-1.4999	-1.5153	#N/A	-	scaffold_24:5243-6355
F	8	207820	-0.7649	-0.619	#N/A	Major facilitator superfamily	scaffold_3:1282257-1283997
F	8	120113	-1.3006	-1.0584	#N/A	-	scaffold_3:214512-216680
F	8	52699	-1.4754	-1.2232	#N/A	WD40 repeat	scaffold_3:2271366-2272536
F	8	37730	-1.8669	-1.7073	#N/A	-	scaffold_3:263933-264754
F	8	177364	-0.4575	-0.3741	#N/A	Mitochondrial substrate carrier	scaffold_3:3200525-3201675
F	8	52587	-0.825	-0.4924	#N/A	related to extracellular acid phosphatase	scaffold_3:957711-959218
F	8	39083	-0.6844	-0.5188	#N/A	-	scaffold_4:1365172-1366518
F	8	39362	-0.6959	-0.4961	#N/A	-	scaffold_4:2270143-2270634
F	8	56033	-0.5089	-0.3489	#N/A	prolyl-4-hydroxylase	scaffold_4:2285344-2286855
F	8	40243	-1.2791	-0.9123	#N/A	beta-1,6-N-acetylglucosaminyltransferase, contains WSC domain	scaffold_5:2306059-2306904
F	8	183189	-2.0283	-1.7046	#N/A	-	scaffold_7:1372921-1374031
F	8	49162	-0.4528	-0.3686	#N/A	Major facilitator superfamily	scaffold_7:1655481-1657170
F	8	41754	-1.5003	-1.3647	#N/A	-	scaffold_8:901731-904086
F	8	139819	-0.5176	-0.4189	#N/A	-	scaffold_9:1544910-1546659
F	8	130414	-0.7254	-0.5436	#N/A	-	scaffold_9:767438-769648
F	9	172670	-0.5075	-0.2993	#N/A	-	scaffold_1:2966063-2967000
F	9	211773	-2.1406	-1.7465	#N/A	-	scaffold_10:182058-182859
F	9	43417	-0.7157	-0.6639	#N/A	-	scaffold_11:1187867-1189159
F	9	50467	-1.822	-1.2494	#N/A	-	scaffold_13:307802-308925
F	9	50513	-0.5868	-0.5877	#N/A	hypothetical, SAM (and some other nucleotide) binding motif	scaffold_13:552136-553085
F	9	191413	-0.4902	-0.3848	#N/A	Molybdenum cofactor sulfurase	scaffold_14:560872-562353
F	9	191374	-0.6789	-0.4806	#N/A	putative alpha/beta hydrolase	scaffold_14:689800-690804
F	9	191570	-0.4835	-0.3302	#N/A	Major facilitator superfamily	scaffold_14:835117-836944
F	9	127698	-1.2835	-0.9357	#N/A	-	scaffold_16:260443-261011
F	9	51221	-0.5358	-0.4939	#N/A	Hypothetical 3-ketosteroid reductase	scaffold_17:638113-639500
F	9	55069	-0.6033	-0.3489	#N/A	hypothetical GPI anchor protein	scaffold_18:343038-343862
F	9	55139	-0.945	-1.0509	#N/A	-	scaffold_19:437412-439371	18
F	9	45784	-1.7788	-2.0193	#N/A	-	scaffold_19:439856-441031	18
F	9	120694	-0.6507	-0.413	#N/A	candidate Ferric reductase	scaffold_2:3557421-3558623
F	9	55209	-1.4717	-1.4348	#N/A	Isocitrate dehydrogenase, alpha subunit	scaffold_24:1754-3460	19
F	9	46099	-2.0785	-1.9264	#N/A	-	scaffold_24:3724-4572	19
F	9	198539	-0.852	-0.8477	#N/A	-	scaffold_3:2098994-2102787
F	9	176127	-1.538	-1.3632	#N/A	Predicted hydrolase related to dienelactone hydrolase	scaffold_3:253328-254275
F	9	176678	-1.0536	-0.9884	#N/A	Hypothetical DNA polymerase X	scaffold_3:3022024-3024315
F	9	47962	-0.9765	-0.6478	#N/A	Voltage-gated shaker-like K+ channel, subunit beta/KCNAB	scaffold_4:1280490-1281599
F	9	39155	-0.684	-0.526	#N/A	FOG: Ankyrin repeat	scaffold_4:1575971-1576797
F	9	179332	-0.5762	-0.5337	#N/A	Hypothetical protein. Pfam indicate some lipoate-protein ligase B activity, however no sequence similarities were available to support this	scaffold_4:2471794-2472675
F	9	38793	-0.4613	-0.4238	#N/A	-	scaffold_4:375607-376542
F	9	180715	-0.5352	-0.5334	#N/A	hypothetical ubiquitin-dependent hydrolase	scaffold_5:169191-172025
F	9	200274	-0.4456	-0.478	#N/A	TATA-binding protein	scaffold_5:1775501-1776674
F	9	182424	-0.5742	-0.587	#N/A	Myosin class I heavy chain	scaffold_6:1155700-1159895
F	9	183349	-0.5574	-0.3835	#N/A	Cytochrome P450	scaffold_7:51473-53079
F	9	53611	-0.5258	-0.5239	#N/A	-	scaffold_7:568486-570132
F	9	42087	-0.5768	-0.5031	#N/A	-	scaffold_9:189398-190237
F	9	186614	-0.8413	-0.8182	#N/A	-	scaffold_9:621439-622485
F	10	36360	-1.8317	-1.9914	#N/A	CorA-like Mg2+ transporter protein	scaffold_1:3377475-3378624
F	10	171043	-0.6963	-0.6858	#N/A	-	scaffold_1:338088-339017
F	10	205492	-0.3414	-0.4084	#N/A	Protein kinase	scaffold_1:557425-560771
F	10	46394	-1.707	-1.8887	#N/A	hypothetical methionine aminopeptidase	scaffold_1:956321-957985	20
F	10	35655	-1.7408	-1.8456	#N/A	-	scaffold_1:958096-958858	20
F	10	136205	-0.9101	-1.0958	#N/A	-	scaffold_11:1187030-1187662
F	10	50148	-2.0816	-2.327	#N/A	-	scaffold_11:870813-871546
F	10	50333	-0.9709	-1.3304	#N/A	putative extracellular phytase	scaffold_12:506886-508590
F	10	128862	-0.6355	-0.7159	#N/A	ABC transporter	scaffold_14:428514-433091
F	10	50723	-0.6763	-0.7275	#N/A	GAF domain	scaffold_14:487863-489117
F	10	192375	-1.3736	-1.5266	#N/A	DEAD/DEAH box helicase	scaffold_15:69341-71740
F	10	131913	-0.4956	-0.6565	#N/A	Fungal transcriptional regulatory protein	scaffold_15:856067-857365
F	10	45025	-0.6193	-0.6459	#N/A	-	scaffold_16:232184-233325
F	10	57293	-0.681	-0.6829	#N/A	Peptidyl-tRNA hydrolase	scaffold_16:798815-799594
F	10	45615	-0.6	-0.7013	#N/A	-	scaffold_18:601306-602137
F	10	214735	-0.8333	-1.0637	#N/A	Non-ribosomal peptide synthetase	scaffold_19:591315-592161
F	10	173968	-0.5274	-0.4961	#N/A	-	scaffold_2:1970835-1971973
F	10	173510	-0.869	-1.0284	#N/A	Major facilitator superfamily	scaffold_2:3364274-3366295
F	10	55185	-1.7022	-1.9721	#N/A	-	scaffold_21:151857-153035
F	10	38006	-1.4535	-1.4894	#N/A	Esterase/lipase/thioesterase	scaffold_3:1117922-1118713
F	10	207846	-1.2004	-1.3855	#N/A	putative lipase/esterase (COG0657) with transmembrane domain	scaffold_3:1539677-1540888
F	10	47754	-0.4666	-0.5267	#N/A	-	scaffold_3:3518813-3520205
F	10	132415	-0.5947	-0.6248	#N/A	WD40 protein	scaffold_3:604332-605844
F	10	208835	-1.0942	-1.2542	#N/A	Serine/threonine protein kinase Chk2 and related proteins	scaffold_4:1371618-1372262
F	10	123216	-2.5256	-2.7898	#N/A	FAD linked oxidase, N-terminal	scaffold_4:1942249-1943593
F	10	39357	-0.8143	-0.9671	#N/A	Ankyrin	scaffold_4:2254043-2258214
F	10	181115	-0.606	-0.6984	#N/A	-	scaffold_5:1779525-1782192
F	10	181510	-0.9909	-1.245	#N/A	hypothetical protein with esterase/lipase/thioesterase and signal peptide motifs	scaffold_5:2384335-2385115
F	10	53191	-1.1059	-1.3053	#N/A	-	scaffold_5:555048-556073
F	10	40588	-1.3199	-1.3831	#N/A	beta-1,6-N-acetylglucosaminyltransferase, contains WSC domain	scaffold_6:1028724-1029520
F	10	182498	-0.9892	-1.1287	#N/A	Mitochondrial carrier protein	scaffold_6:897965-899132
F	10	49473	-0.4206	-0.5014	#N/A	-	scaffold_8:1646492-1647079
F	10	56560	-0.9902	-1.1004	#N/A	-	scaffold_8:590552-591709
F	10	42098	-1.2841	-1.4338	#N/A	-	scaffold_9:235624-236923
F	10	49598	-2.7329	-2.8691	#N/A	Pyridine nucleotide-disulphide oxidoreductase, class-II	scaffold_9:640040-641098
F	11	196122	-0.8353	-0.8789	#N/A	putative extracellular GH family 16 cell wall glucanse	scaffold_1:1020948-1022015
F	11	172786	-1.099	-1.0885	#N/A	Major facilitator superfamily	scaffold_1:3742942-3744902
F	11	42809	-0.9302	-1.2279	#N/A	Thioredoxin	scaffold_10:778826-779246
F	11	212334	-0.6371	-0.7187	#N/A	Amino acid transporter	scaffold_11:56240-58029
F	11	213834	-0.3459	-0.3872	#N/A	Permease for cytosine/purines	scaffold_15:909580-911324
F	11	37483	-0.4898	-0.5706	#N/A	-	scaffold_2:3492680-3494140
F	11	174260	-0.6488	-0.7896	#N/A	-	scaffold_2:46077-47132
F	11	55205	-2.0274	-2.2526	#N/A	hypothetical short chain dehydrogenase	scaffold_22:118109-119045
F	11	175596	-1.2421	-1.3191	#N/A	-	scaffold_3:132836-133918
F	11	175896	-0.5836	-0.6564	#N/A	Glucose-6-phosphate/phosphate and phosphoenolpyruvate/phosphate antiporter	scaffold_3:309177-310602
F	11	39106	-0.5416	-0.7014	#N/A	-	scaffold_4:1431199-1434012
F	11	53150	-0.5101	-0.6601	#N/A	-	scaffold_5:239311-239970
F	11	183990	-1.3071	-1.337	#N/A	Major facilitator superfamily	scaffold_7:1454028-1455853
F	11	41367	-0.5817	-0.6821	#N/A	Generic methyltransferase	scaffold_7:1550256-1551706
F	11	53919	-0.9613	-1.0058	#N/A	-	scaffold_9:47434-49898
F	11	42280	-0.7835	-0.9008	#N/A	-	scaffold_9:771032-772665
F	12	172740	-0.5011	-0.5016	#N/A	Hypothetical UDP-glucose/GDP-mannose dehydrogenase	scaffold_1:1281738-1283709
F	12	141555	-2.9042	-1.9583	#N/A	candidate iron permease	scaffold_1:1490309-1491391
F	12	212641	-1.6221	-1.4064	#N/A	hypothetical protein with esterase/lipase/thioesterase and signal peptide motifs	scaffold_11:1077954-1080325
F	12	56871	-0.7427	-0.7477	#N/A	Mitochondrial carrier proteins	scaffold_11:74491-75857
F	12	56930	-1.9121	-1.7288	#N/A	Hypothetical sexual differentiation process protein ISP4	scaffold_11:896917-899338
F	12	54493	-0.8994	-0.8546	#N/A	-	scaffold_12:758017-759729
F	12	45318	-0.5484	-0.4023	#N/A	Predicted hydrolase	scaffold_17:233522-234211
F	12	55566	-0.8324	-0.7473	#N/A	Hydroxymethylglutaryl-coenzyme A synthase	scaffold_2:1566731-1568333
F	12	175986	-0.7872	-0.6537	#N/A	-	scaffold_3:1541340-1542203
F	12	39104	-0.9784	-0.7951	#N/A	Metacaspase involved in regulation of apoptosis	scaffold_4:1426762-1428162
F	12	181047	-0.4715	-0.3648	#N/A	Amino acid/polyamine transporter II	scaffold_5:1542542-1544070
F	12	126001	-1.5029	-0.851	#N/A	-	scaffold_7:1545357-1545962
F	12	41756	-1.8126	-1.6834	#N/A	Amidohydrolase	scaffold_8:906568-907830
F	12	127030	-0.4453	-0.4453	#N/A	-	scaffold_9:1380737-1381457
F	13	196780	-0.6404	-0.499	#N/A	Peptidase S26	scaffold_1:3197734-3199486
F	13	55493	-0.7697	-0.4498	#N/A	related to serine protease	scaffold_1:3427902-3430289
F	13	205564	-0.4267	-0.3922	#N/A	candidate. DNA-directed RNA polymerase	scaffold_1:811952-812816
F	13	42719	-0.3641	-0.2666	#N/A	Protein involved in cell cycle control in A. niger	scaffold_10:482656-484020
F	13	188257	-1.1556	-1.0193	#N/A	-	scaffold_11:1462971-1463387
F	13	50154	-0.5407	-0.3739	#N/A	hypothetical ribulose-phosphate 3-epimerase	scaffold_11:911730-912741
F	13	127268	-0.7622	-0.5875	#N/A	-	scaffold_15:504459-505133
F	13	192370	-2.0172	-1.9308	#N/A	-	scaffold_15:915195-915939
F	13	136740	-1.5033	-1.1859	#N/A	-	scaffold_16:450599-451420
F	13	192625	-0.5392	-0.5658	#N/A	-	scaffold_16:474227-475846
F	13	57366	-0.5082	-0.4054	#N/A	-	scaffold_17:583732-584960
F	13	37136	-0.6848	-0.5332	#N/A	hypothetical beta-1,6-N-acetylglucosaminyltransferase, contains WSC domain	scaffold_2:2003118-2004012
F	13	36666	-2.3875	-2.2249	#N/A	Fungal specific transcription factor	scaffold_2:302011-304602	21
F	13	175292	-2.4695	-2.0527	#N/A	-	scaffold_2:306169-307166	21
F	13	195065	-1.234	-1.0046	#N/A	Fatty acid desaturase	scaffold_21:248619-249948
F	13	55200	-1.417	-1.4011	#N/A	-	scaffold_22:46885-49574
F	13	52507	-0.5775	-0.5178	#N/A	-	scaffold_3:157067-158157
F	13	38327	-1.148	-1.1265	#N/A	-	scaffold_3:2326395-2326775
F	13	132428	-0.8758	-0.8395	#N/A	Major facilitator superfamily	scaffold_3:2707193-2708774
F	13	180792	-1.6965	-1.1136	#N/A	Glutathione S-transferase	scaffold_5:1036711-1037406
F	13	40151	-0.9743	-0.9851	#N/A	Caspase-1, p20	scaffold_5:2051363-2054278
F	13	180140	-1.317	-1.2792	#N/A	-	scaffold_5:997331-997996
F	13	133626	-0.5776	-0.4701	#N/A	Hypothetical DnaJ domain protein	scaffold_6:1686315-1687732
F	13	40835	-0.6049	-0.4755	#N/A	-	scaffold_6:1811037-1812071
F	13	53696	-1.1796	-0.9073	#N/A	Major facilitator superfamily	scaffold_7:1546695-1548669
F	13	49151	-1.098	-0.7573	#N/A	N-acetyltransferase	scaffold_7:1566440-1567495
F	13	41870	-0.9984	-0.7506	#N/A	short chain dehydrogenase	scaffold_8:1261777-1262570
F	13	53816	-0.4163	-0.3967	#N/A	Phospholipid/glycerol acyltransferase	scaffold_8:859154-867254
F	13	184769	-1.0067	-1.0763	#N/A	Cytochrome P450	scaffold_8:985185-986798
F	13	211589	-0.594	-0.4743	#N/A	Candidate tif5 gene encoding translation initiation factor eIF5.	scaffold_9:1120517-1121794
F	14	35726	-0.4904	-0.3511	#N/A	-	scaffold_1:1173095-1174596
F	14	49811	-0.6724	-0.6334	#N/A	DEAD/DEAH box helicase	scaffold_10:395988-398303
F	14	203168	-0.8325	-0.9005	#N/A	-	scaffold_11:1547985-1548835
F	14	188497	-0.4309	-0.4111	#N/A	Fungal specific transcription factor	scaffold_11:480642-483682
F	14	43663	-1.6697	-1.2562	#N/A	-	scaffold_12:274930-277048
F	14	43745	-0.8637	-0.9031	#N/A	-	scaffold_12:557506-558385
F	14	190964	-0.7045	-0.8135	#N/A	Predicted member of the intramitochondrial sorting protein family	scaffold_13:1195181-1195821
F	14	54540	-0.559	-0.5607	#N/A	DAHP synthetase	scaffold_13:294158-295485
F	14	54832	-0.9668	-0.7555	#N/A	Hypothetical Glutathione S-transferase	scaffold_15:629245-630144
F	14	214000	-0.5731	-0.5762	#N/A	-	scaffold_16:586153-587694
F	14	57431	-0.6637	-0.6242	#N/A	Hypothetical CTP synthase	scaffold_19:352037-353938
F	14	194381	-0.6587	-0.5993	#N/A	Putative polyketide synthase	scaffold_19:583914-590870
F	14	46933	-0.8493	-0.7291	#N/A	Sugar (ANd other) transporter	scaffold_2:730990-732831
F	14	120939	-1.0459	-0.9948	#N/A	-	scaffold_21:129394-132269
F	14	128111	-0.8304	-0.7673	#N/A	-	scaffold_3:1037894-1038181
F	14	55741	-0.4615	-0.3643	#N/A	Protein import receptor MAS20	scaffold_3:1698282-1698959
F	14	55785	-0.3994	-0.4266	#N/A	Protein kinase	scaffold_3:2125207-2126427
F	14	48061	-1.2735	-1.1347	#N/A	Hypothetical ABC transporter	scaffold_4:2008346-2013856
F	14	179916	-0.8594	-0.6744	#N/A	-	scaffold_4:2314541-2316169
F	14	39394	-0.7929	-0.8616	#N/A	Transcription factor TFIIS	scaffold_4:2389305-2389818
F	14	48862	-0.4746	-0.3968	#N/A	Predicted translation product shares amino acid sequence identity with the Saccharomyces cerevisiae PUS6 and PUS9 gene products; pseudouridine synthase responsible for modification of cytoplasmic and mitochondrial tRNAs.	scaffold_6:1699411-1701033
F	14	49148	-0.6534	-0.5015	#N/A	-	scaffold_7:1530222-1530717
F	14	41098	-0.8099	-0.6675	#N/A	Integral membrane protein	scaffold_7:644635-645594
F	14	210620	-0.6482	-0.4912	#N/A	Predicted protein shares amino acid sequence similarity with the Saccharomyces cerevisiae UTP6 gene product	scaffold_7:715254-716513
F	14	53918	-0.8661	-0.9471	#N/A	Fungal transcriptional regulatory protein	scaffold_9:35776-38131
F	15	46856	-0.7969	-0.643	#N/A	DEAD/DEAH box helicase	scaffold_1:3755725-3757326
F	15	51780	-0.6431	-0.6159	#N/A	Predicted metal-dependent hydrolase of the TIM-barrel fold	scaffold_1:969405-970503
F	15	42733	-1.2825	-0.6627	#N/A	Dihydroxy-acid dehydratase	scaffold_10:533510-535384
F	15	43756	-1.8191	-1.6794	#N/A	-	scaffold_12:580542-581635	22
F	15	190041	-1.6693	-0.9489	#N/A	Bacterial rhodopsin	scaffold_12:582162-583065	22
F	15	190111	-0.997	-0.9056	#N/A	-	scaffold_12:728284-729202
F	15	190740	-0.5792	-0.4646	#N/A	-	scaffold_13:252783-253646
F	15	44706	-0.516	-0.3327	#N/A	-	scaffold_15:169520-170032
F	15	192136	-0.6647	-0.3808	#N/A	Hypothetical protein shares amino acid sequence identity with the Saccharomyces cerevisiae RRS1 gene product; an essential protein that binds ribosomal protein L11 and is required for nuclear export of the 60S pre-ribosomal subunit during ribosome biogenesis	scaffold_15:249543-250290
F	15	45166	-0.6876	-0.4461	#N/A	-	scaffold_16:666443-668078
F	15	45208	-0.7253	-0.476	#N/A	Hypothetical Ribosome biogenesis protein RPF1, contains IMP4 domain	scaffold_16:802597-803928
F	15	193151	-0.9006	-0.7301	#N/A	-	scaffold_17:223583-225013
F	15	46991	-0.8813	-0.6262	#N/A	Peptidase S16, lon protease	scaffold_2:1422011-1425758
F	15	174264	-0.3967	-0.2881	#N/A	-	scaffold_2:3227785-3228558
F	15	37604	-0.5087	-0.422	#N/A	Predicted protein shares amino acid sequence identity with the Saccharomyces cerevisiae UTP18 gene product; a possible U3 snoRNP protein involved in maturation of pre-18S rRNA, based on computational analysis of large-scale protein-protein interaction data.	scaffold_2:3871894-3873911
F	15	173652	-0.4937	-0.3443	#N/A	-	scaffold_2:429582-432126
F	15	206638	-0.4558	-0.3721	#N/A	Aconitate hydratase	scaffold_2:841809-844195
F	15	46951	-0.9754	-0.7749	#N/A	Predicted RNA methylase involved in rRNA processing	scaffold_2:893809-895329
F	15	214825	-2.2814	-1.6371	#N/A	Glycosyl transferase, group 1	scaffold_21:119671-128567
F	15	38107	-0.968	-0.6996	#N/A	DEAD/DEAH box helicase	scaffold_3:1587807-1590215
F	15	127420	-1.0348	-0.6474	#N/A	Zn-finger, C2H2 type	scaffold_3:3129947-3130522
F	15	38568	-0.8087	-0.518	#N/A	Fungal transcriptional regulatory protei	scaffold_3:3276103-3277746
F	15	37798	-1.5745	-0.9586	#N/A	-	scaffold_3:459191-459711
F	15	47267	-0.6835	-0.5884	#N/A	Hypothetical. Sequence identity with S.cerevisiae LCP5 gene product involved in maturation of 18S rRNA.	scaffold_3:526038-527204
F	15	37850	-0.449	-0.3198	#N/A	RAN guanine nucleotide release factor	scaffold_3:648201-648935
F	15	55983	-0.6639	-0.3367	#N/A	WD40 repeat protein	scaffold_4:1224235-1226481
F	15	52969	-0.6446	-0.5009	#N/A	Importin-beta, N-terminal	scaffold_4:1348921-1352488
F	15	39128	-0.6668	-0.5953	#N/A	hypothetical protein related to cytochrome P450 3A7	scaffold_4:1501322-1503045
F	15	53053	-0.5955	-0.387	#N/A	Uroporphyrin III methyltransferase	scaffold_4:2485860-2487524
F	15	38920	-1.8131	-1.0439	#N/A	-	scaffold_4:854613-855489
F	15	180223	-0.6018	-0.3644	#N/A	Mitochondrial substrate carrier	scaffold_5:1823738-1825166
F	15	56308	-0.5329	-0.426	#N/A	ABC transporter	scaffold_6:619123-622574
F	15	53863	-0.8619	-0.4998	#N/A	Ribosomal protein L10	scaffold_8:1202860-1203691
F	15	41762	-0.9533	-0.6678	#N/A	hypothetical RNA helicase	scaffold_8:925446-927479
G	1	35795	0.5859	0.6482	#N/A	Zn-finger, C2H2 type	scaffold_1:1375642-1376818
G	1	54124	1.5802	1.2159	#N/A	Candidate Glutathione S-transferase	scaffold_10:598081-599010
G	1	43683	5.2796	5.6119	#N/A	Hypothetical argininosuccinate synthase (EC 6.3.4.5)	scaffold_12:361405-362649	23
G	1	190132	5.5292	5.7421	#N/A	Iron/ascorbate family oxidoreductases	scaffold_12:364404-365485	23
G	1	43869	0.4828	0.4237	#N/A	Involved in cell cycle control	scaffold_12:924467-925028
G	1	44533	0.4132	0.6725	#N/A	Fungal specific transcription factor (No blast hits!)	scaffold_14:588614-590607
G	1	192398	0.4387	0.6166	#N/A	Hypothetical dihydroorotase (EC 3.5.2.3)	scaffold_15:905836-907332
G	1	45021	0.6809	0.6912	#N/A	pectate lyase A	scaffold_16:223067-224245
G	1	193670	0.4703	0.5095	#N/A	-	scaffold_18:640517-641842
G	1	173720	0.3274	0.438	#N/A	Glucose-methanol-choline oxidoreductase	scaffold_2:2676794-2678516
G	1	38716	0.4288	0.4225	#N/A	Fungal specific transcription factor	scaffold_4:154103-156807
G	1	53033	1.3703	1.2484	#N/A	related to beta-1,3-glucanosyltransferase	scaffold_4:2340033-2341820
G	1	41997	0.6555	0.6888	#N/A	-	scaffold_8:1655638-1656315
G	1	41764	0.6406	0.6477	#N/A	-	scaffold_8:931155-931571
G	1	186504	0.4829	0.7649	#N/A	Hypothetical glyceraldehyde 3-phosphate dehydrogenase; EC 1.2.1.12	scaffold_9:686939-688213
G	2	135398	0.7047	0.6995	#N/A	-	scaffold_1:1105785-1106816
G	2	170262	0.5552	0.4084	#N/A	Aldo/keto reductase family proteins	scaffold_1:181250-182428
G	2	52928	0.4798	0.4196	#N/A	EndoInulinase precursor (2,1-beta-D-fructanfructanohydrolase)	scaffold_4:880406-881956
G	2	185301	0.572	0.4193	#N/A	hypothetical carboxylesterase	scaffold_8:241466-243725
G	3	211774	1.4115	1.0555	#N/A	Amino acid/polyamine transporter I	scaffold_10:188151-190318
G	3	43478	0.9403	0.7829	#N/A	-	scaffold_11:1375969-1376965
G	3	43876	0.7527	0.4535	#N/A	Hypothetical. K+-channel ERG and related proteins, contain PAS/PAC sensor domain	scaffold_12:946832-947566
G	3	45814	0.8505	0.5389	#N/A	-	scaffold_19:542338-543833
G	3	37758	0.5906	0.5133	#N/A	hypothetical beta-1,6-N-acetylglucosaminyltransferase, contains WSC domain	scaffold_3:344916-345763
G	3	38896	0.5158	0.3647	#N/A	-	scaffold_4:766666-768126
G	3	182955	1.1644	1.0291	#N/A	-	scaffold_6:1538019-1540076
G	3	53661	1.2344	0.9543	#N/A	-	scaffold_7:1089420-1090439
G	3	183287	0.4491	0.2727	#N/A	Fungal specific transcription factor	scaffold_7:1442408-1444589
G	3	41821	0.8149	0.5511	#N/A	-	scaffold_8:1098246-1099358
G	3	42206	0.4374	0.327	#N/A	-	scaffold_9:567653-568189
G	4	206342	3.1633	3.6074	#N/A	catR, extracellular catalase	scaffold_1:3410339-3412758
G	4	52059	3.8365	2.8765	#N/A	-	scaffold_1:3456321-3456992
G	4	55227	7.8286	6.2589	#N/A	(godA) glucose oxidase precursor	scaffold_1:94021-95838	24
G	4	205361	3.9621	3.0224	#N/A	hypothetical nitrous oxide reductase	scaffold_1:97060-98324	24
G	4	192362	3.9253	4.1307	#N/A	Hypothetical alcohol dehydrogenase	scaffold_15:697442-698524
G	4	44880	2.7542	2.9053	#N/A	Non-ribosomal peptide synthetase	scaffold_15:727042-731289
G	4	123301	0.5312	0.3393	#N/A	Amino acid/polyamine transporter	scaffold_20:13951-15185
G	4	51482	1.5394	0.9397	#N/A	Major facilitator superfamily	scaffold_21:195252-196959
G	4	48790	0.8115	0.5976	#N/A	Major facilitator superfamily	scaffold_6:1327019-1328539
G	4	40895	1.2204	0.6809	#N/A	von Willebrand factor and related coagulation proteins	scaffold_6:2020675-2023308
G	4	127791	3.147	2.8967	#N/A	putative extracellular protein	scaffold_7:1664166-1664652
H	1	206090	-0.713	#N/A	-0.566	Predicted P-loop ATPase	scaffold_1:2536388-2539683
H	1	202811	-0.378	#N/A	-0.3527	Molecular chaperone (HSP90 family)	scaffold_11:138879-141087
H	1	134207	-0.5329	#N/A	-0.6919	Predicted DNA-dependent RNA polymerase I	scaffold_12:154619-155716
H	1	132324	-0.7219	#N/A	-0.5617	Predicted seven transmembrane receptor - rhodopsin family	scaffold_16:480168-481896
H	1	192466	-0.442	#N/A	-0.5883	-	scaffold_16:576340-578755
H	1	51257	-0.6796	#N/A	-0.5753	Deduced translation product shares amino acid sequence identity with the Saccharomyces cerevisiae NOP14 gene product; a aucleolar protein that forms a complex with Noc4p and mediates maturation and nuclear export of 40S ribosomal subunits; also present in the small subunit processome complex, which is required for processing of pre-18S rRNA.	scaffold_18:116089-118911
H	1	141670	-0.4061	#N/A	-0.4273	-	scaffold_19:355133-356315
H	1	194752	-0.7963	#N/A	-0.8882	-	scaffold_20:47110-49883
H	1	45989	-1.7232	#N/A	-1.106	hypothetical UDP-glucose 4-epimerase	scaffold_21:133983-135293
H	1	52919	-0.6763	#N/A	-0.6415	Hypothetical. Intrpro: AMP-dependent synthetase and ligase	scaffold_4:798919-800973
H	1	53273	-0.3831	#N/A	-0.4397	Protein kinase	scaffold_5:1326848-1328601
H	1	180480	-0.3872	#N/A	-0.4134	-	scaffold_5:2417948-2419288
H	1	210766	-1.065	#N/A	-1.4697	-	scaffold_7:1480130-1482172
H	1	211648	-0.4747	#N/A	-0.4439	ATP-dependent RNA helicase	scaffold_9:1317002-1318903
H	2	190170	-0.7586	#N/A	-0.6834	Major facilitator superfamily	scaffold_12:725657-727177
H	2	54836	-1.0545	#N/A	-0.7889	Fungal transcriptional regulatory protein	scaffold_15:724128-726426
H	2	54900	-0.5031	#N/A	-0.5102	Predicted GTP-binding protein MMR1	scaffold_16:588169-590163
H	2	38160	-0.4679	#N/A	-0.5173	Hypothetical. Some identity with Nuclear Assembly Factor	scaffold_3:1773469-1775472
H	2	181371	-0.6407	#N/A	-0.51	Molecular chaperones HSP70	scaffold_5:90569-92386
H	2	46226	-0.4706	#N/A	-0.6576	Splicing coactivator SRm160/300, subunit SRm300	scaffold_824:450-1137
H	2	211661	-1.1798	#N/A	-1.0256	Candidate malic oxidoreductase (EC 1.1.1.40)	scaffold_9:1396055-1398425
H	3	205459	-0.506	#N/A	-0.3881	Alpha-isopropylmalate synthase/homocitrate synthase	scaffold_1:491217-493367
H	3	44776	-0.8145	#N/A	-0.5548	-	scaffold_15:396331-399873
H	3	50921	-0.6777	#N/A	-0.3978	hypothetical Short-chain dehydrogenase/reductase SDR	scaffold_15:823195-824193
H	3	54890	-0.7541	#N/A	-0.4684	Carbamoyl-phosphate synthase	scaffold_16:512538-513899
H	3	132154	-1.0455	#N/A	-0.6563	Cytochrome P450	scaffold_2:96080-97785
H	3	195119	-0.6646	#N/A	-0.4778	Esterase/lipase/thioesterase	scaffold_22:72840-73472
H	3	37662	-0.4803	#N/A	-0.3381	Cytochrome P450	scaffold_3:27827-28620
H	3	176830	-0.8248	#N/A	-0.563	WD40 repeat nucleolar protein putatively involved in ribosome biogenesis	scaffold_3:3456924-3459290
H	3	183936	-0.6789	#N/A	-0.4503	Related to deoxyhypusine synthase.	scaffold_7:1489497-1490702
H	3	41761	-0.6163	#N/A	-0.4737	Predicted RNA-binding protein	scaffold_8:922729-924861
H	4	46410	-0.7241	#N/A	-0.4825	Predicted protein involved in nuclear export of pre-ribosomes	scaffold_1:1063208-1065580
H	4	206020	-0.7322	#N/A	-0.5249	Hypothetical. involved in rRNA processing. associates with trans-acting ribosome biogenesis factors (yeast); similar to beta-transducin superfamily.	scaffold_1:2302260-2303964
H	4	36405	-0.3928	#N/A	-0.288	-	scaffold_1:3506061-3506495
H	4	190162	-1.5313	#N/A	-1.0493	Amino acid transporters	scaffold_12:990502-992299
H	4	54864	-0.5593	#N/A	-0.4877	Aromatic-ring hydroxylase	scaffold_16:263009-264486
H	4	51246	-0.5708	#N/A	-0.4287	Hypothetical glucose-methanol-choline oxidoreductase (EC 1.99.1.1)	scaffold_18:71102-72833
H	4	46903	-0.7989	#N/A	-0.4941	WD40-repeat-containing subunit of the 18S rRNA processing complex	scaffold_2:432575-434176
H	4	176418	-0.4741	#N/A	-0.3286	-	scaffold_3:1732685-1733381
H	4	38286	-0.8137	#N/A	-0.4427	FOG: RRM domain	scaffold_3:2182852-2184124
H	4	52754	-1.1141	#N/A	-0.7408	Nucleolar protein NOP52/RRP1	scaffold_3:2840184-2841271
H	4	208547	-0.9746	#N/A	-0.6008	ATP-citrate lyase	scaffold_4:185013-187200
H	4	180337	-0.7614	#N/A	-0.6709	Hypothetical. KOG suggests transcription regulation/DEAD box	scaffold_5:957990-958754
H	4	210454	-0.6363	#N/A	-0.3611	Molecular chaperones mortalin/PBP74/GRP75, HSP70 superfamily	scaffold_7:310817-313072
I	1	35976	0.7982	#N/A	0.8439	Major facilitator superfamily	scaffold_1:1926846-1928620
I	1	131120	0.6104	#N/A	0.559	AAA ATPase	scaffold_1:2180249-2182052
I	1	55399	1.1781	#N/A	1.3597	Predicted alpha/beta hydrolase	scaffold_1:2240060-2241273
I	1	170303	0.3665	#N/A	0.3572	Cytochrome P450	scaffold_1:827835-829740
I	1	211815	1.9347	#N/A	1.437	Hypothetical. Interpro suggests Nitrilase/cyanide hydratase and apolipoprotein N-acyltransferase	scaffold_10:343392-344506
I	1	134478	0.4416	#N/A	0.3597	-	scaffold_10:381338-382613
I	1	189793	0.8884	#N/A	0.8962	-	scaffold_12:86153-86929
I	1	191350	2.5001	#N/A	1.9021	-	scaffold_14:103714-105193
I	1	50817	0.6039	#N/A	0.5462	Hypothetical hexokinase; EC 2.7.1.1; phosphorylation of glucose and fructose	scaffold_15:138487-140136
I	1	44758	1.6584	#N/A	1.5497	Predicted transporter	scaffold_15:328226-330161
I	1	47045	0.3595	#N/A	0.3884	-	scaffold_2:1957804-1958547
I	1	37191	0.4279	#N/A	0.353	Amidase	scaffold_2:2471142-2472096
I	1	173803	0.7767	#N/A	0.6962	-	scaffold_2:3549859-3550824
I	1	45908	0.743	#N/A	0.8605	-	scaffold_20:225052-225804
I	1	214849	1.208	#N/A	1.1935	FAD-dependent pyridine nucleotide-disulphide oxidoreductase	scaffold_22:20345-22316
I	1	176050	2.4669	#N/A	1.8635	Surface binding protein	scaffold_3:1063382-1063960
I	1	55742	1.0052	#N/A	0.5923	aldA Aldehyde dehydrogenase (aldA) (EC 1.2.1.3)	scaffold_3:1716050-1717722
I	1	177292	0.5148	#N/A	0.3753	-	scaffold_3:188326-189579
I	1	175987	0.9357	#N/A	0.8862	Carbon-nitrogen hydrolase	scaffold_3:195555-196683
I	1	177736	1.6446	#N/A	1.3805	hypothetical short chain dehydrogenase	scaffold_3:3168548-3169513
I	1	118629	0.7996	#N/A	0.7703	Hypothetical polyketide synthase	scaffold_4:2490985-2498440
I	1	52870	2.4753	#N/A	2.1263	Sugar (ANd other) transporter	scaffold_4:322912-324749
I	1	199148	0.5399	#N/A	0.5525	Candidate Fumarylacetoacetase	scaffold_4:576251-577546
I	1	38912	1.237	#N/A	1.3433	Hypothetical amidase (EC 3.5.1.4)	scaffold_4:830538-832517
I	1	121695	1.6861	#N/A	1.7517	AMP-dependent synthetase and ligase	scaffold_5:1245847-1247716
I	1	182246	1.4861	#N/A	1.4783	-	scaffold_6:1002946-1004025	25
I	1	133925	0.6963	#N/A	0.6986	Peptidase M12B	scaffold_6:1006493-1007524	25
I	1	210373	1.5528	#N/A	1.4849	Cyanate lyase	scaffold_6:1799553-1800154
I	1	48680	2.111	#N/A	2.1809	Malate synthase	scaffold_6:605531-607330
I	1	200605	1.576	#N/A	1.3412	(abfB) alpha-L-arabinofuranosidase B	scaffold_6:710307-711806
I	1	53663	1.5777	#N/A	1.3401	-	scaffold_7:1157628-1158919	26
I	1	41259	1.5546	#N/A	1.4815	Protein kinase	scaffold_7:1163296-1164297	26
I	1	183509	0.8674	#N/A	0.6674	-	scaffold_7:1422001-1422833
I	1	49135	2.0893	#N/A	1.9731	Gamma-butyrobetaine,2-oxoglutarate dioxygenase	scaffold_7:1448866-1450405	27
I	1	183506	1.8437	#N/A	1.6038	sugar transporter	scaffold_7:1451543-1453107	27
I	1	136826	0.8676	#N/A	0.6744	Short-chain dehydrogenase/reductase SDR	scaffold_7:1588027-1588837
I	1	53657	0.5292	#N/A	0.4795	Tyrosine protein kinase	scaffold_7:963894-966229
I	1	53658	1.3126	#N/A	1.026	-	scaffold_7:974963-975730
I	1	195767	1.1182	#N/A	0.9614	-	scaffold_780:2-322
I	1	210988	1.1969	#N/A	1.1532	candidate cell wall protein	scaffold_8:466699-467316
I	1	184679	0.924	#N/A	0.746	Calcium/proton exchanger superfamily	scaffold_8:518773-521058
I	1	41666	1.0954	#N/A	1.1116	-	scaffold_8:637199-637573
I	1	53793	0.8203	#N/A	0.9223	-	scaffold_8:655520-657107
I	1	54016	0.6413	#N/A	0.6613	Hypothetical high-affinity nickel transport protein	scaffold_9:1182140-1183908
I	1	56739	2.1589	#N/A	1.8587	Ornithine-N5-oxygenase	scaffold_9:1600084-1601640
I	2	170414	0.8816	#N/A	0.5811	short chain dehydrogenase	scaffold_1:1341845-1342726
I	2	196237	5.616	#N/A	4.7467	(acuD) Isocitrate lyase	scaffold_1:1408184-1410033
I	2	127436	1.7895	#N/A	1.3286	Carbohydrate kinase	scaffold_1:1894348-1895182
I	2	44111	0.8007	#N/A	0.6521	-	scaffold_13:429455-431536
I	2	213185	0.9847	#N/A	0.6807	Pyruvate carboxylase (EC 6.4.1.1)	scaffold_13:641148-644786
I	2	50844	0.9396	#N/A	0.7205	Hypothetical Fungal specific transcription factor	scaffold_15:223761-226602
I	2	213779	2.089	#N/A	1.7955	-	scaffold_15:459021-460049
I	2	204276	5.7217	#N/A	3.2702	Zinc-containing alcohol dehydrogenase	scaffold_15:917460-918725
I	2	204333	2.7375	#N/A	2.2734	DUF1275 domain protein	scaffold_16:215477-216354
I	2	193984	1.6443	#N/A	1.5726	C4-dicarboxylate transporter/malic acid transport protein	scaffold_18:254282-255529
I	2	214587	3.6601	#N/A	2.6286	Acetyl-CoA hydrolase	scaffold_18:551749-553494
I	2	45804	1.3632	#N/A	1.0359	hypothetical extracellular FAD/FMN-containing dehydrogenase	scaffold_19:510107-511715
I	2	174968	0.5471	#N/A	0.5258	-	scaffold_2:3268601-3269989
I	2	142689	0.8427	#N/A	0.6725	-	scaffold_21:190826-191565	28
I	2	55188	1.9461	#N/A	1.9548	DP87 protein (prespore protein in Dichostelium)	scaffold_21:192901-193884	28
I	2	133851	0.5743	#N/A	0.4683	-	scaffold_4:2295404-2297108
I	2	180549	2.8069	#N/A	2.479	-	scaffold_5:1169607-1170368
I	2	180604	0.4745	#N/A	0.2921	Hydantoinase/oxoprolinase	scaffold_5:2345628-2348930
I	2	142331	2.3151	#N/A	1.8617	Short-chain dehydrogenase/reductase SDR	scaffold_6:1004458-1005475
I	2	182538	0.6632	#N/A	0.4189	-	scaffold_6:550050-553217
I	2	41246	0.6913	#N/A	0.4024	Fungal transcriptional regulatory protein, N-terminal	scaffold_7:1123992-1126398
I	2	41379	1.529	#N/A	1.2115	Fungal transcriptional regulatory protein, N-terminal	scaffold_7:1582910-1584704
I	2	132538	1.6046	#N/A	1.2754	Sorbin and SH3 domain-containing protein (signal transduction)	scaffold_7:224933-226638
I	2	41014	0.6152	#N/A	0.4275	Oxidoreductase family	scaffold_7:385056-386189
I	2	41820	1.2118	#N/A	0.9245	-	scaffold_8:1097283-1097972
I	2	184563	0.518	#N/A	0.403	-	scaffold_8:1331478-1331735
I	2	184760	2.3634	#N/A	2.0132	-	scaffold_8:1363233-1364592
I	2	210891	0.3467	#N/A	0.2495	Amidase	scaffold_8:195834-197828
I	3	122511	0.7619	#N/A	0.8359	Major facilitator superfamily	scaffold_1:2256048-2257686
I	3	170148	1.2653	#N/A	1.3837	putative GH family 18 endo-chitinase	scaffold_1:2343979-2344971
I	3	172302	3.6793	#N/A	4.0369	Hypothetical Coenzyme A transferase	scaffold_1:3898421-3900575
I	3	212549	1.1216	#N/A	1.1451	-	scaffold_11:738872-740389
I	3	190222	0.7528	#N/A	0.6746	-	scaffold_13:519551-520777
I	3	44000	1.459	#N/A	1.3913	hypothetical Isochorismatase hydrolase	scaffold_13:88565-89214
I	3	119606	0.7577	#N/A	0.7209	Trehalose-6-phosphate synthase component TPS1 and related subunits	scaffold_15:112042-114765
I	3	192500	0.661	#N/A	0.5433	Fungal transcriptional regulatory protein	scaffold_16:507449-509197
I	3	193097	0.753	#N/A	0.6297	Major facilitator superfamily	scaffold_16:570674-572509
I	3	120801	2.062	#N/A	1.8698	Fungal specific transcription factor	scaffold_18:613273-615247	29
I	3	193657	6.1482	#N/A	4.601	Monocarboxylate transporter	scaffold_18:615404-616985	29
I	3	173536	1.0581	#N/A	0.9345	Glutathione S-transferase	scaffold_2:3285358-3286056
I	3	132141	1.1464	#N/A	1.016	AMP-dependent synthetase and ligase	scaffold_3:1692761-1694521
I	3	52774	1.8595	#N/A	1.6602	Hypothetical non-ribosomal peptide synthetase	scaffold_3:3065698-3085018
I	3	38745	1.6582	#N/A	1.5524	Glycosyl transferase, family 28	scaffold_4:224345-227250
I	3	40468	0.9937	#N/A	0.8169	Aromatic-ring hydroxylase	scaffold_6:655733-656995
I	3	56474	0.6563	#N/A	0.7008	-	scaffold_7:1175096-1176560
I	3	131431	1.1794	#N/A	0.8847	Hypothetical. Flavoprotein monooxygenase domain	scaffold_7:1686955-1688349
I	3	56390	0.8035	#N/A	0.7981	related to aspartate transaminase D-chain S. cerevisiae	scaffold_7:221755-223355
I	3	49063	2.0854	#N/A	2.2521	Hypothetical fatty acid omega-hydroxylase	scaffold_7:847894-851545
I	3	41216	0.6602	#N/A	0.5612	-	scaffold_7:983817-985157
I	3	184541	1.1635	#N/A	0.904	-	scaffold_8:652739-653733
I	3	42534	0.9814	#N/A	0.7467	-	scaffold_9:1570984-1572261
I	3	49535	0.8568	#N/A	0.8243	FMN-dependent alpha-hydroxy acid dehydrogenase	scaffold_9:326587-327991
I	3	42290	1.2731	#N/A	1.3625	-	scaffold_9:798083-798755
I	4	196458	1.8656	#N/A	1.4566	-	scaffold_1:2116704-2117675
I	4	36048	1.3491	#N/A	1.0205	-	scaffold_1:2132868-2133558
I	4	51951	1.295	#N/A	1.0002	hypothetical cell wall bound protein/C-type lectin	scaffold_1:2374698-2375490
I	4	206266	1.157	#N/A	0.9411	Cytochrome P450	scaffold_1:3172767-3174571
I	4	123517	0.8817	#N/A	0.6143	short chain dehydrogenase	scaffold_10:1192472-1193593
I	4	42981	0.7534	#N/A	0.4421	Lanthionine synthetase C-like protein	scaffold_10:1751206-1753013
I	4	187066	0.2891	#N/A	0.2542	Glucose/ribitol dehydrogenase	scaffold_10:286086-286554
I	4	187950	0.7376	#N/A	0.4548	Protein kinase	scaffold_10:313889-315349
I	4	42679	2.1071	#N/A	1.9338	Glucose/ribitol dehydrogenase	scaffold_10:345316-346426
I	4	140623	1.2952	#N/A	1.0825	Cytochrome P450	scaffold_10:586514-587941
I	4	212946	0.9352	#N/A	0.7113	ABC transporter	scaffold_12:1027464-1032019
I	4	50757	4.6555	#N/A	4.376	-	scaffold_14:745771-747605
I	4	192976	0.805	#N/A	0.7738	Iron/ascorbate family oxidoreductases	scaffold_16:219904-221266
I	4	55072	0.9605	#N/A	0.732	Fungal transcriptional regulatory protein	scaffold_18:357292-358860
I	4	214662	1.7534	#N/A	1.2624	hypothetical transporter	scaffold_19:274060-275630
I	4	214667	1.0087	#N/A	0.884	Hypothetical Xanthine dehydrogenase	scaffold_19:319107-323523
I	4	45823	0.6109	#N/A	0.5924	Fungal specific transcription factor	scaffold_19:569238-572488
I	4	214738	0.6931	#N/A	0.5403	Iron/ascorbate family oxidoreductases	scaffold_19:593113-594191
I	4	36573	2.4189	#N/A	1.9048	-	scaffold_2:10478-11232
I	4	206434	3.0119	#N/A	2.1296	Related to glucose transporter	scaffold_2:195523-197341
I	4	119202	0.471	#N/A	0.2671	Ubiquitin-conjugating enzymes	scaffold_2:2587953-2591271
I	4	207264	1.4702	#N/A	1.283	Glycoside hydrolase, family 27	scaffold_2:3135238-3136983
I	4	47124	2.1854	#N/A	1.9382	-	scaffold_2:3169347-3170746
I	4	173284	1.2303	#N/A	0.9811	-	scaffold_2:3590991-3592238
I	4	52126	1.7078	#N/A	1.0934	Hypothetical endoglucanase	scaffold_2:412976-413425
I	4	174873	0.4547	#N/A	0.4272	Hypothetical N-acetyltransferase according to PFam. No supporting sequence information	scaffold_2:913840-914773
I	4	122978	2.3348	#N/A	1.9271	hypothetical extracellular GH family 43 beta-gaclatosidase, exo-beta-1,3-galactanase	scaffold_3:202072-203885
I	4	208648	0.4156	#N/A	0.3524	Hypothetical ABC transporter	scaffold_4:560271-565379
I	4	134257	0.7417	#N/A	0.515	-	scaffold_5:2091925-2093016
I	4	56172	1.3888	#N/A	1.3555	putative GH family 16 GPI-glucanosyltransferase	scaffold_5:750036-751437
I	4	39594	0.5343	#N/A	0.453	SPRT-like metalloprotease	scaffold_5:96897-98114
I	4	210217	1.5606	#N/A	1.2223	large beta-ketoacyl synthase probably involved in polyketide synthesis (aurasperone??)	scaffold_6:1083010-1091184	30	4
I	4	210220	1.627	#N/A	1.2131	Short-chain dehydrogenase/reductase SDR	scaffold_6:1091638-1092690	30	4
I	4	40885	1.7259	#N/A	1.2968	beta-1,6-N-acetylglucosaminyltransferase, contains WSC domain	scaffold_6:1981876-1982791
I	4	181979	1.3542	#N/A	1.0864	related to isoamyl alcohol oxidase	scaffold_6:629041-630939
I	4	51633	1.1298	#N/A	1.0998	(bioA) Biotin synthase	scaffold_6:644468-645703
I	4	120556	0.7962	#N/A	0.5161	Helicase-like transcription factor HLTF/DNA helicase RAD5	scaffold_7:1185714-1187823
I	4	201205	3.9458	#N/A	3.48	Hypothetical, putative BYS1 domain	scaffold_7:1386729-1387208
I	4	53801	2.1188	#N/A	1.6544	Hypothetical protein. HMMPfam indicates Glucose-methanol-choline oxidoreductase activity	scaffold_8:739586-741418
I	4	53802	0.8454	#N/A	0.7188	-	scaffold_8:757580-757954
I	4	53978	2.4372	#N/A	1.6667	(mstA) high affinity monosaccharide transporter	scaffold_9:500241-502063
I	5	206038	1.0484	#N/A	0.6094	-	scaffold_1:2349882-2350704
I	5	119939	0.6536	#N/A	0.4255	Fungal specific transcription factor	scaffold_1:3526608-3528627
I	5	51753	0.7992	#N/A	0.7439	-	scaffold_1:682941-683837
I	5	43481	0.6543	#N/A	0.635	-	scaffold_11:1386341-1387290
I	5	202949	1.0033	#N/A	0.7966	Hypothetical. Has similarity to beta-1,6-N-acetylglucosaminyltransferase (KOG), contains WSC domain	scaffold_11:494883-496094
I	5	54375	0.5803	#N/A	0.5555	catalase	scaffold_11:991295-993652
I	5	43781	1.2381	#N/A	1.1372	-	scaffold_12:648337-649374
I	5	43875	0.6894	#N/A	0.6269	Aminotransferase, class IV	scaffold_12:942427-943706
I	5	44401	1.031	#N/A	0.8689	-	scaffold_14:142435-143530
I	5	213685	0.7357	#N/A	0.7517	-	scaffold_15:126404-128434
I	5	45610	0.6686	#N/A	0.6907	Sugar (ANd other) transporter	scaffold_18:576246-578108
I	5	214467	1.2584	#N/A	1.2416	Major facilitator superfamily	scaffold_18:98202-100046
I	5	45821	0.7461	#N/A	0.5891	(pelB) extracellular pectin lyase B	scaffold_19:562529-563900
I	5	173247	2.3886	#N/A	1.8451	Candidate phosphate transporter	scaffold_2:103617-105578
I	5	36954	1.2275	#N/A	0.999	-	scaffold_2:1373844-1375062
I	5	37029	1.658	#N/A	1.5864	Ferric reductase like transmembrane component	scaffold_2:1637091-1639038
I	5	135230	0.8742	#N/A	0.589	-	scaffold_2:2562223-2563375
I	5	206509	0.6853	#N/A	0.759	-	scaffold_2:490478-492418
I	5	55164	1.9343	#N/A	1.4204	-	scaffold_20:158570-160008
I	5	214820	1.2684	#N/A	1.0571	Oxidoreductase, N-terminal	scaffold_21:86353-87640
I	5	55775	0.5007	#N/A	0.5934	Guanine nucleotide binding protein (G-protein)	scaffold_3:2069615-2071017
I	5	38332	1.0391	#N/A	0.6862	-	scaffold_3:2338964-2340236
I	5	52722	0.6348	#N/A	0.6112	Predicted membrane protein	scaffold_3:2611882-2613933
I	5	47585	0.7406	#N/A	0.786	Hypothetical pentafunctional AROM protein	scaffold_3:2668851-2671670	31
I	5	47586	0.7302	#N/A	0.7975	Fungal specific transcription factor	scaffold_3:2673461-2676088	31
I	5	38983	0.7038	#N/A	0.5705	Nucleolar GTPase/ATPase p130	scaffold_4:1033309-1038170
I	5	178503	0.3541	#N/A	0.303	Fungal transcriptional regulatory protein	scaffold_4:1134372-1135991
I	5	56031	1.1163	#N/A	0.9331	Fungal transcriptional regulatory protein	scaffold_4:2179054-2182013
I	5	178365	1.6161	#N/A	1.7022	hypothetical aspartic protea	scaffold_4:2299358-2300713
I	5	38758	0.5203	#N/A	0.4996	Fungal specific transcription factor	scaffold_4:258311-260517
I	5	131149	0.954	#N/A	0.721	-	scaffold_5:1434169-1436204
I	5	139037	0.733	#N/A	0.6569	hypothetical beta-glucosidase	scaffold_5:724862-727440
I	5	210233	1.323	#N/A	1.0477	-	scaffold_6:1183078-1183898
I	5	48811	1.3913	#N/A	1.3969	(xlnR) Transcriptional activator xlnR	scaffold_6:1466599-1469344
I	5	126469	0.8121	#N/A	0.5673	Heat shock transcription factor	scaffold_7:1001499-1002592
I	5	41163	0.6622	#N/A	0.6879	unknown (decarboxylase ?)	scaffold_7:838808-839609
I	5	46166	0.768	#N/A	0.6209	Cytochrome P450	scaffold_71:7124-7933
I	5	49482	0.5824	#N/A	0.4918	Amino acid/polyamine transporter II	scaffold_8:1700820-1702737	32
I	5	184568	0.5816	#N/A	0.581	-	scaffold_8:1704172-1705092	32
I	5	56643	1.2337	#N/A	1.2968	Major facilitator superfamily	scaffold_9:103460-105439
I	6	205766	2.9826	#N/A	3.3183	Sugar (ANd other) transporter	scaffold_1:1541708-1543543
I	6	55270	1.1136	#N/A	1.521	-	scaffold_1:676927-679801
I	6	212167	0.583	#N/A	0.5333	Zinc-containing alcohol dehydrogenase superfamily	scaffold_10:1723259-1726075
I	6	137474	1.0592	#N/A	0.9307	-	scaffold_10:1901190-1901850
I	6	56923	1.0295	#N/A	1.2431	-	scaffold_11:790374-793451
I	6	43664	1.1743	#N/A	1.2216	Esterase/lipase/thioesterase	scaffold_12:281584-283779
I	6	126948	0.7297	#N/A	0.8195	-	scaffold_16:77607-78298
I	6	125201	0.6192	#N/A	0.6303	Esterase/lipase/thioesterase	scaffold_2:2985352-2986403
I	6	176911	0.4067	#N/A	0.4149	-	scaffold_3:1962859-1965612
I	6	138876	1.6139	#N/A	1.5556	beta-mannosidase A	scaffold_4:1690053-1693070
I	6	48063	0.4312	#N/A	0.6574	Predicted starch-binding protein	scaffold_4:2049197-2050343
I	6	179936	1.0693	#N/A	0.9905	-	scaffold_4:919167-919969
I	6	180885	0.6128	#N/A	0.6038	Fungal transcriptional regulatory protein	scaffold_5:2148224-2151260
I	6	40476	2.9355	#N/A	2.839	-	scaffold_6:682453-683936
I	6	210182	0.8091	#N/A	0.8704	-	scaffold_6:889774-892641
I	6	53845	0.6395	#N/A	0.7748	-	scaffold_8:1094346-1094903
I	6	137517	0.4257	#N/A	0.4716	Cutinase	scaffold_8:564816-565666
I	6	42186	1.3572	#N/A	1.1834	-	scaffold_9:496604-497287
I	7	46465	0.5836	#N/A	0.7072	Taurine catabolism dioxygenase	scaffold_1:1336804-1338104
I	7	170709	0.8873	#N/A	1.1874	Aldehyde dehydrogenase	scaffold_1:1642434-1644196
I	7	51895	1.4098	#N/A	1.8371	Candidate C14-sterol reductase, ergosterol biosynthesis protein	scaffold_1:1959066-1960657
I	7	170260	0.7817	#N/A	0.6794	-	scaffold_1:2337004-2339406
I	7	36424	1.3279	#N/A	1.5992	phosphoglycerate mutase	scaffold_1:3555328-3555963
I	7	195962	0.881	#N/A	1.227	Amino acid transporters	scaffold_1:449825-451605
I	7	187975	0.8741	#N/A	0.5792	-	scaffold_10:1106951-1108537
I	7	187227	0.4368	#N/A	0.6134	(galA) beta-1,4-endogalactanase A	scaffold_10:1790462-1791585
I	7	42683	0.459	#N/A	0.3721	-	scaffold_10:357875-358303
I	7	211963	0.9445	#N/A	1.3537	-	scaffold_10:790926-792965
I	7	212676	1.0068	#N/A	1.2515	Flavonol reductase/cinnamoyl-CoA reductase	scaffold_11:1308168-1309423
I	7	50103	0.7222	#N/A	0.8933	Hypothetical, Nucleolar GTPase/ATPase	scaffold_11:635018-637627
I	7	189925	0.8997	#N/A	1.0936	Monocarboxylate transporter	scaffold_12:1204698-1206152
I	7	203341	2.2761	#N/A	2.4079	Fungal specific transcription factor domain	scaffold_12:496315-498768
I	7	44100	0.3986	#N/A	0.3991	unknown. SignalP suggest secreted	scaffold_13:405006-405440
I	7	213485	0.3697	#N/A	0.4293	Cytochrome c heme-binding site	scaffold_14:299354-300904
I	7	213488	0.8684	#N/A	1.1758	-	scaffold_14:308325-309611
I	7	44563	0.7553	#N/A	1.0208	Candidate Phytase gene	scaffold_14:682412-683794
I	7	44770	0.8484	#N/A	1.5052	-	scaffold_15:385693-386159
I	7	50877	0.4887	#N/A	0.6461	Cytochrome b/b6, C-terminal	scaffold_15:478576-480299
I	7	193892	0.9964	#N/A	1.378	-	scaffold_18:349665-350232
I	7	144265	0.5314	#N/A	0.6257	-	scaffold_18:428670-428882
I	7	45717	1.8277	#N/A	2.1337	Isochorismatase hydrolase	scaffold_19:245705-246316
I	7	137513	0.9374	#N/A	1.0697	-	scaffold_19:297524-298076
I	7	194447	1.6263	#N/A	1.6974	putative extracellular GH family 5 cellulase	scaffold_19:399383-400833
I	7	197387	0.5336	#N/A	0.6282	PHK	scaffold_2:1604196-1606989
I	7	52301	0.486	#N/A	0.5418	-	scaffold_2:1842093-1842569
I	7	173308	0.5553	#N/A	0.5122	-	scaffold_2:2940560-2940894
I	7	52389	1.8695	#N/A	2.2287	Chloroperoxidase	scaffold_2:2986700-2987434
I	7	46081	1.2235	#N/A	1.3576	-	scaffold_22:104498-106084
I	7	46117	1.2972	#N/A	1.2104	-	scaffold_24:62939-64723
I	7	176483	1.4866	#N/A	1.7971	12 kDa heat shock protein	scaffold_3:652346-652735
I	7	135750	0.9858	#N/A	0.7971	-	scaffold_3:953551-954314
I	7	208909	0.6056	#N/A	0.7035	-	scaffold_4:1742563-1742997
I	7	137159	0.9023	#N/A	0.9613	-	scaffold_4:2862468-2863401
I	7	38891	0.5505	#N/A	0.5941	hypothetical protein containing fungal specific transcription factor and fungal transcriptional regulatory protein domains.	scaffold_4:744725-747061
I	7	178492	1.4172	#N/A	1.3607	-	scaffold_4:80282-81759	33
I	7	179912	0.6142	#N/A	0.7161	putative extracellular carboxylesterase, type B	scaffold_4:82677-84328	33
I	7	124156	0.9259	#N/A	1.0948	candidate NAD dependent formate dehydrogenase	scaffold_6:131825-133120
I	7	40747	0.7686	#N/A	1.0411	-	scaffold_6:1532032-1532545
I	7	48710	1.7265	#N/A	1.9563	Glutathione-dependent formaldehyde-activating, GFA	scaffold_6:773661-774175
I	7	127191	0.4243	#N/A	0.4741	-	scaffold_7:120748-121779
I	7	40901	0.6111	#N/A	0.8255	Zinc finger protein	scaffold_7:15491-18286
I	7	53697	0.4438	#N/A	0.564	hypothetical protein containing Zn-finger protein, C2H2 type domain	scaffold_7:1555401-1557581
I	7	128502	0.9826	#N/A	0.8984	-	scaffold_7:349396-349722
I	7	195355	0.8786	#N/A	0.7277	-	scaffold_76:400-1152
I	7	184942	0.7702	#N/A	0.8961	hypothetical AMP-binding enzyme with predicted N-6 Adenine-specific DNA methylase og AMP-dependent synthetase and ligase	scaffold_8:1341042-1342959
I	7	211004	0.9575	#N/A	1.0482	Glycosyl transferase, family 20	scaffold_8:566883-568526
I	7	42164	0.4026	#N/A	0.4372	Oxidoreductase, N-terminal	scaffold_9:433586-435005
I	8	172298	0.8497	#N/A	1.0543	Aromatic-ring hydroxylase	scaffold_1:1931880-1933204
I	8	35567	0.8291	#N/A	1.1657	Ferric reductase-like transmembrane component	scaffold_1:697749-699608
I	8	35589	0.5089	#N/A	0.7058	Flavonol reductase/cinnamoyl-CoA reductase	scaffold_1:770558-771675
I	8	136869	0.8184	#N/A	1.1738	hypothetical lysin. Extracellular. Peptidoglycan-binding domain and peptidase-like domain	scaffold_11:1031253-1031696
I	8	43846	0.482	#N/A	0.6968	Fungal specific transcription factor	scaffold_12:842193-845072
I	8	190247	0.6926	#N/A	1.0321	SWAP mRNA splicing regulator	scaffold_13:796571-797899
I	8	191368	0.6694	#N/A	0.8271	-	scaffold_14:292003-292613
I	8	50979	0.6193	#N/A	0.7836	related to alpha-L-arabinofuranosidase	scaffold_16:292799-295117
I	8	204445	0.7896	#N/A	1.102	Protein kinase	scaffold_16:597610-599544
I	8	37273	0.7982	#N/A	0.9284	Fungal transcriptional regulatory protein	scaffold_2:2787399-2789221
I	8	175113	0.7425	#N/A	1.0218	Predicted Yippee-type zinc-binding protein	scaffold_2:3989400-3990098
I	8	46115	0.7586	#N/A	0.9481	putative extracellular exo-1,3-beta-D-glucanase with peptidoglycan-binding LysM domain	scaffold_24:51035-55578
I	8	176378	0.5578	#N/A	0.8013	Short-chain dehydrogenase/reductase	scaffold_3:1077907-1078854
I	8	208129	0.3295	#N/A	0.5302	Glycine cleavage H-protein	scaffold_3:2384038-2384713
I	8	52783	0.7246	#N/A	1.0187	Alternative splicing factor SRp55/B52/SRp75 (RRM superfamily)	scaffold_3:3134553-3136488
I	8	208344	1.2066	#N/A	1.7424	Glycoside hydrolase, family 5	scaffold_3:3165320-3166318
I	8	199253	0.4578	#N/A	0.6397	-	scaffold_4:1136529-1137230
I	8	209060	0.4369	#N/A	0.7252	-	scaffold_4:2520615-2522378
I	8	130770	0.5673	#N/A	0.918	-	scaffold_4:571449-573582
I	8	38924	0.7277	#N/A	0.8436	Glycoside hydrolase, family 43	scaffold_4:863806-864848
I	8	125764	0.7556	#N/A	0.9965	-	scaffold_5:1874264-1875004
I	8	209872	0.3636	#N/A	0.5123	Peptidase M3A and M3B	scaffold_5:2027994-2030245
I	8	41387	0.8391	#N/A	1.1847	-	scaffold_7:1607689-1609374
I	8	56395	1.2112	#N/A	1.6653	2-nitropropane dioxygenase	scaffold_7:260908-262184
I	8	49258	0.603	#N/A	0.6292	Hypothetical aldehyde dehydrogenase. May be a succinate-semialdehyde dehydrogenase	scaffold_8:392046-393621
I	9	54250	0.9066	#N/A	1.2936	Dystonin, GAS (Growth-arrest-specific protein), and related proteins	scaffold_10:1908627-1911542
I	9	51046	0.8206	#N/A	1.0172	-	scaffold_16:657687-658458
I	9	45408	0.6902	#N/A	0.7877	-	scaffold_17:551718-552941
I	9	45265	0.5369	#N/A	0.7041	-	scaffold_17:64665-66029
I	9	214644	0.4537	#N/A	0.7462	Putative phosphoinositide phosphatase	scaffold_19:93362-96445
I	9	206738	0.4845	#N/A	0.7837	Esterase/lipase/thioesterase	scaffold_2:1191762-1201345
I	9	174831	0.5382	#N/A	0.8597	Ribonuclease T2	scaffold_2:1760073-1761670
I	9	55591	0.5434	#N/A	0.604	Major facilitator superfamily	scaffold_2:1990464-1992245
I	9	207209	1.0599	#N/A	1.0824	Cytochrome P450	scaffold_2:2863420-2864887
I	9	52415	1.2187	#N/A	1.5291	Glycoside hydrolase, family 38	scaffold_2:3260374-3263874
I	9	127561	1.2437	#N/A	1.4066	-	scaffold_2:3907026-3907502
I	9	206524	0.6391	#N/A	0.7384	-	scaffold_2:523394-525712
I	9	45928	0.7315	#N/A	0.9707	-	scaffold_20:292247-293401
I	9	57441	1.5438	#N/A	2.0224	Hypothetical Sodium/hydrogen exchanger	scaffold_20:62194-65388
I	9	207626	0.626	#N/A	1	-	scaffold_3:521536-522556
I	9	37926	0.3111	#N/A	0.4414	-	scaffold_3:881054-882505
I	9	53078	0.5194	#N/A	0.8342	-	scaffold_4:2646706-2649603
I	9	199607	0.4738	#N/A	0.5467	Phosphatidylinositol-4-phosphate 5-kinase	scaffold_4:2666668-2669402
I	9	209889	0.8117	#N/A	0.9406	-	scaffold_5:2115853-2116700
I	9	182426	0.9295	#N/A	1.1682	hypothetical, ABC transporter	scaffold_6:1936712-1937158
I	9	53547	1.0766	#N/A	1.4797	-	scaffold_6:1965086-1965903
I	9	40300	1.0581	#N/A	1.4455	hypothetical protein containing Zn-finger, C2H2 type domain	scaffold_6:45908-47479
I	9	41345	1.1541	#N/A	1.4837	Peptidase C19, ubiquitin carboxyl-terminal hydrolase 2	scaffold_7:1483384-1487376
I	9	130681	0.5676	#N/A	0.914	Fungal specific transcription factor domain	scaffold_7:1520108-1522142
I	9	201762	0.5778	#N/A	0.9027	Predicted ubiquitin-protein ligase/hyperplastic discs protein, HECT superfamily	scaffold_8:1517560-1518774
I	9	201398	1.0738	#N/A	1.2565	-	scaffold_8:278960-282012
I	9	185354	0.8326	#N/A	0.976	Zinc-containing alcohol dehydrogenase	scaffold_8:562931-564490
I	9	49303	3.3069	#N/A	3.7326	Methionine synthase	scaffold_8:671000-672199
I	10	119858	1.2665	#N/A	1.7533	related to alpha-glucosidase; glycoside hydrolase, family 31	scaffold_1:1038557-1041202
I	10	35797	0.8555	#N/A	1.0203	Gamma-glutamyltranspeptidase	scaffold_1:1380462-1382452
I	10	46582	0.7349	#N/A	1.0984	D-isomer specific 2-hydroxyacid dehydrogenase, NAD-binding	scaffold_1:1951526-1952871
I	10	196420	0.4747	#N/A	0.6113	Hypothetical. Beta-ketoacyl synthase, Zinc-containing alcohol dehydrogenase superfamily	scaffold_1:1985685-1993563
I	10	52023	0.6539	#N/A	0.9911	Adenylosuccinate lyase	scaffold_1:3129762-3131195
I	10	52038	0.7705	#N/A	1.2234	related to D-amino acid oxidase of Fusarium solani	scaffold_1:3247374-3248717
I	10	212265	1.0847	#N/A	1.4161	Hypothetical WW domain protein. Probable involved in signalling cascade	scaffold_10:1943199-1946989
I	10	43055	0.6354	#N/A	1.0605	-	scaffold_10:1984522-1985331
I	10	120926	1.226	#N/A	1.5571	Acyltransferase ChoActase/COT/CPT	scaffold_10:311597-313381
I	10	203184	1.7245	#N/A	1.8229	O-methyltransferase, family 2	scaffold_11:1645152-1646777
I	10	188553	0.4096	#N/A	0.5412	Acyl-CoA dehydrogenase	scaffold_11:855009-856850
I	10	212928	1.0472	#N/A	1.448	Multidrug/pheromone exporter,	scaffold_12:810285-814322
I	10	189770	0.673	#N/A	0.8599	Short-chain dehydrogenase	scaffold_12:981969-982778
I	10	192237	0.3979	#N/A	0.4827	-	scaffold_15:110057-111261
I	10	213815	0.8036	#N/A	0.967	Cytoskeletal protein A	scaffold_15:669795-670793
I	10	50981	0.8351	#N/A	1.0319	putative AMP-dependent synthetase and ligase, Acyl-CoA synthetase	scaffold_16:313059-315106
I	10	54874	0.7323	#N/A	1.0222	Predicted oxidoreductase	scaffold_16:356267-357604
I	10	125779	1.2327	#N/A	1.3167	-	scaffold_16:542355-543382
I	10	45131	0.5228	#N/A	0.5695	Hypothetical aldehyde dehydrogenase (EC 1.2.1.3).	scaffold_16:549461-551119
I	10	119078	0.9615	#N/A	1.0445	Hypothetical. KOG suggests involvement in RNA processing	scaffold_17:578986-582785
I	10	214531	0.7211	#N/A	1.0567	Major facilitator superfamily	scaffold_18:407944-409447
I	10	120777	0.6236	#N/A	0.8747	-	scaffold_2:1135040-1137018
I	10	55582	0.8153	#N/A	0.9602	Arginase family	scaffold_2:1817410-1818554
I	10	207027	1.0965	#N/A	1.3283	Oxidoreductase, N-terminal	scaffold_2:1944241-1945716
I	10	52111	3.6217	#N/A	3.7908	hypothetical beta-galactosidase. extracellular GH family 2	scaffold_2:200167-202439
I	10	52322	1.9289	#N/A	2.6676	-	scaffold_2:2015429-2017439
I	10	47116	1.9232	#N/A	2.0673	Peptidase M14	scaffold_2:3106130-3106978
I	10	174541	1.3709	#N/A	1.7876	Major facilitator superfamily	scaffold_2:394627-396249
I	10	46947	0.7571	#N/A	1.086	Hypothetical acetyl-CoA acetyltransferase	scaffold_2:871918-873471
I	10	174413	1.1121	#N/A	1.5277	Candidate galactose-1-phosphate uridyl transferase	scaffold_2:928571-929921	34
I	10	136140	0.8166	#N/A	1.3793	-	scaffold_2:930673-931707	34
I	10	55161	0.547	#N/A	0.8547	Hypothetical Alpha/beta hydrolase. Involded in aromatic compound metabolism	scaffold_20:130487-131602
I	10	177616	2.3474	#N/A	3.0802	Sugar transporter superfamily	scaffold_3:115239-116759
I	10	52684	0.5586	#N/A	0.8578	Predicted carbohydrate kinase	scaffold_3:2122838-2124319
I	10	208214	0.8526	#N/A	1.0735	related to 1,3-beta-glucanosyltransferase	scaffold_3:2755219-2756323
I	10	129458	0.8344	#N/A	1.1872	-	scaffold_3:394227-397602
I	10	47796	0.5093	#N/A	0.7061	Haloacid dehalogenase-like hydrolase	scaffold_4:214532-215500
I	10	179322	0.4756	#N/A	0.6047	Hypothetical protein	scaffold_4:2563972-2565542
I	10	178744	1.1116	#N/A	1.5498	Hypothetical Metal-dependent phosphohydrolase, HD region	scaffold_4:2610303-2611352
I	10	39990	1.338	#N/A	1.6642	Carbamoyl-phosphate synthetase large chain	scaffold_5:1475905-1478449
I	10	181202	0.4763	#N/A	0.7853	-	scaffold_5:1525014-1526550
I	10	209771	0.9628	#N/A	1.2286	-	scaffold_5:1732793-1734572
I	10	180211	0.6204	#N/A	0.8511	Alpha/beta hydrolase	scaffold_5:821074-821908
I	10	56177	0.9276	#N/A	1.0753	Hypothetical alcohol dehydrogenase	scaffold_5:850675-852127
I	10	41258	1.3375	#N/A	1.5677	-	scaffold_7:1162534-1163028
I	10	184312	1.6982	#N/A	2.1309	Glutathione S-transferase	scaffold_7:116722-117637
I	10	40935	0.5349	#N/A	0.7	hypothetical prolyl aminopeptidase	scaffold_7:122815-123816
I	10	41385	0.6461	#N/A	0.7491	Major facilitator superfamily	scaffold_7:1603850-1605521
I	10	210782	0.8291	#N/A	0.9457	-	scaffold_7:1615053-1615892
I	10	210569	0.6268	#N/A	1.0324	Uncharacterized conserved protein	scaffold_7:544741-546048
I	10	183329	1.0879	#N/A	1.1836	-	scaffold_7:979958-981169
I	10	201877	0.6053	#N/A	0.7925	(glkA) glucokinase	scaffold_9:257427-258973
I	11	46405	2.8132	#N/A	3.1421	-	scaffold_1:1042507-1043734
I	11	205517	1.6151	#N/A	1.5573	msdS, alpha-1,2-mannosidase S	scaffold_1:643984-645577
I	11	50237	2.8043	#N/A	2.993	Hypothetical Potassium/sodium efflux P-type ATPase	scaffold_11:1534505-1538847
I	11	136363	1.038	#N/A	1.1865	-	scaffold_11:1642055-1642656
I	11	122657	0.8722	#N/A	0.808	-	scaffold_12:621737-623065
I	11	132291	1.8646	#N/A	2.0972	Sugar (ANd other) transporter	scaffold_12:906166-907847
I	11	213014	1.812	#N/A	2.0009	Flavin-containing monooxygenase	scaffold_13:137479-139378
I	11	50710	0.6327	#N/A	0.6954	-	scaffold_14:420369-421225
I	11	204047	2.1527	#N/A	1.9887	TGF-beta receptor, type I/II extracellular region	scaffold_14:864802-866927
I	11	191792	0.5485	#N/A	0.5624	Mandelate racemase	scaffold_15:227279-228669
I	11	213766	1.5457	#N/A	1.593	-	scaffold_15:366330-368172
I	11	193806	0.3802	#N/A	0.4412	hypothetical carboxylesterase (type B) with signal peptide motif	scaffold_18:312599-314247
I	11	194014	0.8299	#N/A	0.8827	Amino acid/polyamine transporter I	scaffold_18:354031-356372
I	11	47044	1.5762	#N/A	1.7337	Dihydrodipicolinate synthetase family	scaffold_2:1946374-1947381
I	11	197549	0.9944	#N/A	1.0056	Sugar (ANd other) transporter	scaffold_2:2041969-2043781
I	11	36645	2.3051	#N/A	2.4681	NRPS	scaffold_2:245518-248837
I	11	119946	0.5773	#N/A	0.6319	AAA ATPase	scaffold_3:678446-680771
I	11	209012	1.4142	#N/A	1.6	Proteins containing the FAD binding domain	scaffold_4:2426928-2428844
I	11	55928	0.6833	#N/A	0.7089	Aldo/keto reductase family proteins	scaffold_4:329060-330435
I	11	208583	0.9109	#N/A	0.835	-	scaffold_4:344296-345421
I	11	48541	0.5363	#N/A	0.6001	Peptidase S15	scaffold_5:2140556-2142455
I	11	40596	0.9698	#N/A	0.9541	Aldehyde dehydrogenase	scaffold_6:1072547-1074178
I	11	182312	1.3771	#N/A	1.4674	UreD urease accessory protein	scaffold_6:1616393-1617463
I	11	53523	2.015	#N/A	2.0285	Dihydroxy-acid and 6-phosphogluconate dehydratase	scaffold_6:1689681-1691759
I	11	40429	0.7634	#N/A	0.8292	Mpv17 / PMP22 family	scaffold_6:546382-547191
I	11	183753	1.8672	#N/A	2.0335	Related to Hypocrea jecorina D-galacturonic acid reductase	scaffold_7:380770-381898
I	11	49422	1.2458	#N/A	1.2719	Hypothetical NADH:flavin oxidoreductase/NADH oxidase	scaffold_8:1366571-1367948
I	11	210842	1.5723	#N/A	1.6374	Cytochrome c heme-binding site	scaffold_8:58091-59659
I	11	211032	2.3927	#N/A	2.2373	hypothetical tripeptidyl peptidase	scaffold_8:629512-631485
I	12	46429	0.6393	#N/A	0.8055	Glycosyl hydrolases family 35	scaffold_1:1168270-1171598
I	12	187366	0.7425	#N/A	1.3017	AMP-binding enzyme	scaffold_10:884067-886122
I	12	202490	0.4703	#N/A	0.5442	Cellulase (glycosyl hydrolase family 5)	scaffold_10:970771-972141
I	12	54380	1.0031	#N/A	1.2646	-	scaffold_11:1020871-1022568
I	12	189170	0.8461	#N/A	1.2223	Related to alpha keto acid dehydrogenase complex of Aspergillus fumigatus; EC 2.3.1.12	scaffold_11:1114386-1116012
I	12	188806	0.8249	#N/A	1.0713	Acyl-CoA synthetase	scaffold_11:1306168-1307932
I	12	54297	0.7231	#N/A	1.2691	Predicted L-carnitine dehydratase/alpha-methylacyl-CoA racemase	scaffold_11:184930-186148
I	12	43297	1.1448	#N/A	1.4609	Glyoxylate/hydroxypyruvate reductase (D-isomer-specific 2-hydroxy acid dehydrogenase superfamily)	scaffold_11:813729-814975
I	12	189342	0.8048	#N/A	0.9951	Sugar transporter	scaffold_12:1093588-1095397
I	12	189463	0.6981	#N/A	0.8766	-	scaffold_12:54028-55185
I	12	43857	1.0886	#N/A	1.4623	Amino acid permease	scaffold_12:892056-893696
I	12	54651	0.7135	#N/A	1.0719	hypothetical 3-ketoacyl-CoA-thiolase	scaffold_13:1053628-1055053
I	12	213369	0.6813	#N/A	0.9903	-	scaffold_13:1146976-1148211
I	12	54693	1.0991	#N/A	1.2945	-	scaffold_14:202423-203986
I	12	44729	0.7118	#N/A	1.1188	Zinc-containing alcohol dehydrogenase superfamily	scaffold_15:232440-233775
I	12	44808	0.6994	#N/A	1.0877	Acetyl-CoA acetyltransferase	scaffold_15:488847-490223
I	12	192093	0.7702	#N/A	0.8649	Major facilitator superfamily	scaffold_15:675841-677552
I	12	120468	0.4078	#N/A	0.6795	Fungal specific transcription factor	scaffold_15:878961-881192
I	12	139793	1.1322	#N/A	1.3038	Fungal specific transcription factor	scaffold_17:190366-192210
I	12	55019	1.0369	#N/A	1.2126	-	scaffold_17:548417-549115
I	12	45504	0.8781	#N/A	1.3405	-	scaffold_18:212650-213765
I	12	121007	0.5111	#N/A	0.7222	-	scaffold_19:357653-359649
I	12	174315	0.921	#N/A	1.5272	-	scaffold_2:1172316-1175896
I	12	175036	0.6883	#N/A	0.9064	-	scaffold_2:1235088-1236189
I	12	36613	0.8344	#N/A	1.0779	-	scaffold_2:138188-138709
I	12	174330	1.2747	#N/A	1.8037	Major facilitator superfamily	scaffold_2:1915524-1917758
I	12	55604	0.7975	#N/A	1.0747	-	scaffold_2:2644899-2646257
I	12	174633	0.4607	#N/A	0.6242	Fungal transcriptional regulatory protein, N-terminal	scaffold_2:697979-700258
I	12	36816	0.9124	#N/A	1.0785	AMP-dependent synthetase and ligase	scaffold_2:874739-876892
I	12	51404	0.344	#N/A	0.5562	protein with RA domain	scaffold_20:67362-68976
I	12	47390	0.4845	#N/A	0.8326	-	scaffold_3:1352791-1354209
I	12	55668	0.7603	#N/A	1.0761	Sugar transporter	scaffold_3:366663-371900
I	12	55671	0.4741	#N/A	0.5467	Oxoprolinase	scaffold_3:390001-393891
I	12	176553	0.5915	#N/A	0.7771	-	scaffold_3:517527-519436
I	12	55680	1.2498	#N/A	1.7552	Coenzyme A transferase	scaffold_3:571644-573322
I	12	38750	0.4752	#N/A	0.6566	-	scaffold_4:238480-239802
I	12	209032	1.6526	#N/A	2.0714	-	scaffold_4:2475468-2476710
I	12	52848	0.8336	#N/A	1.1205	-	scaffold_4:35438-36198
I	12	180608	0.8904	#N/A	1.1996	-	scaffold_5:1465619-1466701
I	12	181451	0.9232	#N/A	1.137	Hypothetical 3-methylcrotonyl-CoA carboxylase, subunit beta	scaffold_5:1482203-1483993
I	12	56260	0.4905	#N/A	0.6519	Fungal specific transcription factor	scaffold_5:2300403-2304019
I	12	39667	0.8492	#N/A	1.2204	-	scaffold_5:334506-335735
I	12	180923	1.4503	#N/A	1.8185	Major facilitator superfamily	scaffold_5:907159-909074
I	12	200686	0.908	#N/A	1.4125	Predicted transporter (major facilitator superfamily)	scaffold_6:1038217-1039971
I	12	210238	1.1039	#N/A	1.4009	-	scaffold_6:1183869-1184234
I	12	53660	0.8583	#N/A	1.0378	-	scaffold_7:1059596-1061058
I	12	53563	1.2394	#N/A	1.5681	Mandelate racemase/muconate lactonizing enzyme	scaffold_7:251219-252764
I	12	49321	0.7501	#N/A	1.0393	-	scaffold_8:747044-749231
I	12	42079	0.8345	#N/A	1.05	-	scaffold_9:168222-169710
J	1	55296	#N/A	-0.728	0.524	Hypothetical threonyl-tRNA synthetase kinase. HMMPfam indicates Threonyl-tRNA synthetase kinase activity	scaffold_1:1025077-1026657
J	1	46431	#N/A	-0.6354	0.4153	Predicted translation product shares amino acid sequence similarity to the Saccharomyces cerevisiae PUS7 gene product; pseudouridine synthase, catalyzes pseudouridylation at position 35 in U2 snRNA, position 13 in cytoplasmic tRNAs, and position 35 in pre-tRNA(Tyr).	scaffold_1:1187016-1189287
J	1	172862	#N/A	-1.6319	0.8708	Hypothetical formamidopyrimidine-DNA glycolase	scaffold_1:1910410-1911593
J	1	205975	#N/A	-0.4789	0.3532	GTPase Rab11/YPT3, small G protein superfamily	scaffold_1:2186803-2187743
J	1	196499	#N/A	-1.0664	0.8249	Major facilitator superfamily	scaffold_1:2233327-2235188
J	1	143893	#N/A	-1.0321	0.8028	-	scaffold_1:2304516-2304704
J	1	206025	#N/A	-0.6653	0.5277	Actin-related protein	scaffold_1:2315308-2316503
J	1	36121	#N/A	-1.0594	0.627	-	scaffold_1:2364923-2365480
J	1	172313	#N/A	-0.9294	0.7371	dUTPase	scaffold_1:2424429-2425171
J	1	35463	#N/A	-0.8998	0.6485	-	scaffold_1:312669-314372
J	1	36288	#N/A	-0.7099	0.4311	-	scaffold_1:3151987-3152791
J	1	46776	#N/A	-0.7755	0.5245	TatD-related DNase	scaffold_1:3201614-3202795
J	1	55495	#N/A	-1.1234	0.9187	Zn-finger, C2H2 type	scaffold_1:3674444-3677114
J	1	171303	#N/A	-0.8635	0.6242	-	scaffold_1:3965181-3968583
J	1	46331	#N/A	-0.6465	0.5699	Hypothetical dihydrouridine synthase	scaffold_1:580308-582653
J	1	35583	#N/A	-0.5276	0.439	Deduced amino acid sequence shares identity with the Saccharomyces cerevisiae NCL1 gene product; an S-adenosyl-L-methionine-dependent tRNA: m5C-methyltransferase; methylates cytosine to m5C at several positions in tRNAs and intron-containing pre-tRNAs.	scaffold_1:753837-756709
J	1	187914	#N/A	-1.0837	0.8355	-	scaffold_10:1157702-1158739
J	1	56817	#N/A	-0.4961	0.3248	Candidate RmtA	scaffold_10:1210100-1211443
J	1	56837	#N/A	-0.8043	0.4334	Ribosomal protein L24	scaffold_10:1831947-1833063
J	1	187681	#N/A	-0.5403	0.414	-	scaffold_10:1961922-1962354	35
J	1	143164	#N/A	-0.7	0.4768	Transcriptional regulator	scaffold_10:1965699-1966166	35
J	1	56855	#N/A	-0.7404	0.5091	Hypothetical protein with SAM (and some other nucleotide) binding motif	scaffold_10:1978886-1979797
J	1	126891	#N/A	-0.6695	0.571	Molybdopterin cofactor biosynthesis protein	scaffold_11:1028413-1028925
J	1	189264	#N/A	-0.5148	0.3218	-	scaffold_11:1445270-1446494
J	1	130008	#N/A	-0.9483	0.5911	(apsB) aminopeptidase B	scaffold_11:36071-39418
J	1	54436	#N/A	-0.7015	0.5099	Splicing coactivator SRm160	scaffold_12:19195-21140
J	1	54483	#N/A	-0.5235	0.3469	Related to squalene synthetase (EC 2.5.1.21). Involved in lipid biosynthesis.	scaffold_12:501468-503073
J	1	56974	#N/A	-0.8149	0.5964	Hypothetical G-protein with WD-40 repeats	scaffold_12:95355-96682
J	1	203834	#N/A	-0.9717	0.5615	Alkyl hydroperoxide reductase, thiol specific antioxidant and related enzymes	scaffold_13:1196963-1197775
J	1	50449	#N/A	-0.4191	0.3418	hypothetical RNA procesing protein	scaffold_13:221279-223698
J	1	122186	#N/A	-0.7225	0.6533	G-patch nucleic acid binding protein	scaffold_13:697881-699507
J	1	50555	#N/A	-0.8774	0.6058	Hypothetical Polyadenylate-binding protein (RRM superfamily	scaffold_13:713576-714673
J	1	44238	#N/A	-0.721	0.4086	DEAD/DEAH box helicase	scaffold_13:785519-787324
J	1	213243	#N/A	-0.768	0.5898	Related to MTR4 DEAD-box family ATP-dependent helicase.	scaffold_13:802759-806271	36
J	1	213247	#N/A	-0.5878	0.3676	-	scaffold_13:806648-811946	36
J	1	44253	#N/A	-0.6502	0.3239	-	scaffold_13:834287-835135
J	1	57102	#N/A	-0.8949	0.4801	Ribonucleotide reductase large subunit	scaffold_13:941867-944676
J	1	213313	#N/A	-0.8115	0.5207	-	scaffold_13:956727-957425
J	1	213466	#N/A	-0.6854	0.4894	Peptidase	scaffold_14:273454-281114
J	1	191097	#N/A	-0.6816	0.5011	Ribosomal protein S16	scaffold_14:354940-355328
J	1	44607	#N/A	-0.749	0.4678	Hypothetical sulfatase	scaffold_14:837876-839840
J	1	213417	#N/A	-0.5402	0.3446	-	scaffold_14:85988-87091
J	1	54784	#N/A	-0.6126	0.3384	-	scaffold_15:153624-154946
J	1	51140	#N/A	-0.5386	0.3731	Hypothetical Signal recognition particle, subunit Srp72	scaffold_17:196692-198853
J	1	204746	#N/A	-0.6316	0.4092	Phosphoribosyl pyrophosphate synthetase	scaffold_17:415702-416878
J	1	45634	#N/A	-1.1467	0.684	Hypothetical. Ankyrin repeat	scaffold_19:13477-16140
J	1	194526	#N/A	-1.0897	0.6396	putative extracellular HpcH/HpaI aldolase	scaffold_19:140164-141142
J	1	45645	#N/A	-0.8451	0.6954	-	scaffold_19:43783-45437
J	1	121703	#N/A	-1.0952	0.8822	hypothetical histone acetyltransferase type b catalytic subunit	scaffold_2:1063334-1064950
J	1	46970	#N/A	-1.2735	0.9554	AAA ATPase	scaffold_2:1123355-1124707
J	1	173325	#N/A	-0.6154	0.4269	-	scaffold_2:1270082-1270634
J	1	173056	#N/A	-0.7358	0.5029	Ribosomal protein L13	scaffold_2:1506342-1507098
J	1	174983	#N/A	-0.744	0.4732	Predicted methyltransferase	scaffold_2:1581797-1582961
J	1	37044	#N/A	-0.6265	0.5431	Related to anti-silencing protein ASF1	scaffold_2:1695213-1696243
J	1	52321	#N/A	-1.6202	1.1813	-	scaffold_2:2005692-2006180
J	1	37140	#N/A	-1.0587	0.7599	-	scaffold_2:2018065-2019117
J	1	175143	#N/A	-0.8425	0.7119	Transcription factor with Homeobox domains	scaffold_2:2034791-2036677
J	1	130199	#N/A	-0.5015	0.3805	Hypothetical 5'-3' exonuclease	scaffold_2:2648953-2650581
J	1	52363	#N/A	-0.6242	0.4135	Hypothetical ribose-phosphate pyrophosphokinase	scaffold_2:2670131-2671532
J	1	55611	#N/A	-0.5148	0.3807	putative eIF2 alpha subunit, similar to Gcn3p of S. cerevisiae. possibly involved in translation initiation and protein biosynthesis.	scaffold_2:2701874-2703003
J	1	143657	#N/A	-0.9306	0.6207	Hypothetical Zn-finger protein	scaffold_2:3049802-3050505
J	1	207297	#N/A	-0.5542	0.4366	Tyrosine protein kinase	scaffold_2:3231169-3233559
J	1	47138	#N/A	-1.1229	0.9981	AAA ATPase	scaffold_2:3318290-3321187
J	1	37431	#N/A	-0.8003	0.5294	hypothetical protein with predicted helicase, DEAD/DEAH-box and SNF-2 related domain; KOG Class: Chromatin structure and dynamics; KOG Id: 0389; KOG description: hypothetical protein predicted to have Cyclin-like F-box and transcription factor jumonji, jmjC; domains; KOG Class: Chromatin structure and dynamics; KOG Id: 2130; KOG description: SNF2 family DNA-dependent ATPase	scaffold_2:3327748-3331119
J	1	37485	#N/A	-1.109	0.7287	-	scaffold_2:3498562-3499036
J	1	134398	#N/A	-0.6291	0.3874	putative GH family 43 protein with 47% sequence identity to an Aspergillus nidulans endo-arabinanase (PMID: 16844780)	scaffold_2:370064-371373
J	1	124776	#N/A	-0.8252	0.7446	Cytidine/deoxycytidylate deaminase	scaffold_2:3996432-3997811
J	1	175045	#N/A	-0.7407	0.5907	Deduced amino acid sequence shares identity with mitochondrial 21S rRNA methyltransferase, required for methylation of U(2791) in 21S rRNA; has similarity to Spb1p and Trm7p, and to E. coli FtsJ/RrmJ.	scaffold_2:4004506-4005670
J	1	36725	#N/A	-0.5356	0.4191	Predicted translation product shares amino acid sequence identity with the Saccharomyces cerevisiae RRP42 gene product; a protein involved in rRNA processing; component of the exosome 3->5 exonuclease complex with Rrp4p, Rrp41p, Rrp43p and Dis3p.	scaffold_2:518188-519410
J	1	197120	#N/A	-0.7751	0.4458	Ribosomal protein L29	scaffold_2:794307-795153
J	1	38117	#N/A	-1.0433	0.7926	Single-stranded DNA-binding replication protein A (RPA), medium (30 kD) subunit	scaffold_3:1618882-1619956
J	1	38157	#N/A	-0.5589	0.4824	-	scaffold_3:1762637-1765219
J	1	175900	#N/A	-0.6423	0.4638	GCN5-related N-acetyltransferase	scaffold_3:2410029-2410941
J	1	38426	#N/A	-0.6407	0.4495	Short-chain dehydrogenase/reductase	scaffold_3:2800319-2801444
J	1	176593	#N/A	-1.1926	0.8738	Transmembrane amino acid transporter protein	scaffold_3:2923789-2925440
J	1	175742	#N/A	-0.8034	0.6379	hypothetical WD-40 repeat and TUP1 like protein; KOG Class: Cell cycle control, cell division, chromosome partitioning; KOG Id: 0973; KOG description: Histone transcription regulator HIRA, WD repeat superfamily	scaffold_3:3240448-3243651
J	1	38566	#N/A	-0.5491	0.3886	Hypothetical. RNA splicing. Related to S. cerev.TRL, tRNA ligase, required for tRNA splicing	scaffold_3:3269476-3271941
J	1	128714	#N/A	-0.905	0.6311	Candidate Rad54 homolog (first part); Related to Vac14 homolog (second part)	scaffold_3:767719-774314
J	1	47328	#N/A	-0.5765	0.4368	Magnesium-dependent phosphatase	scaffold_3:828757-829476
J	1	141499	#N/A	-0.9002	0.6734	Protein kinase	scaffold_4:1360010-1360995
J	1	53035	#N/A	-0.6747	0.4398	Phosphoribulokinase/uridine kinase	scaffold_4:2371423-2373230
J	1	178578	#N/A	-0.8087	0.4036	Phospholipase/carboxyhydrolase	scaffold_4:2482040-2482825
J	1	48158	#N/A	-0.9381	0.762	Related to DNA-repair protein rad2 from S. pombe	scaffold_4:2677459-2678939
J	1	199092	#N/A	-0.9766	0.8238	-	scaffold_4:423410-424072
J	1	135359	#N/A	-1.1183	0.8687	-	scaffold_5:1530049-1531080
J	1	180383	#N/A	-0.3675	0.2913	Thiamine pyrophosphokinase	scaffold_5:1827592-1828798
J	1	209842	#N/A	-0.754	0.5043	Phosphoribosyl pyrophosphate synthetase	scaffold_5:1964240-1965992
J	1	181254	#N/A	-0.5723	0.4405	Hypothetical phosphatidate cytidylyltransferase	scaffold_5:206868-208387
J	1	200368	#N/A	-0.562	0.4282	-	scaffold_5:2130904-2131686
J	1	180652	#N/A	-1.8226	0.9273	-	scaffold_5:2157900-2158940
J	1	180548	#N/A	-1.1221	0.6784	-	scaffold_5:2332493-2333314
J	1	48261	#N/A	-0.8447	0.6621	Predicted hydrolase	scaffold_5:277132-278410
J	1	56136	#N/A	-0.7167	0.4256	Peptidase	scaffold_5:328035-329363	37
J	1	199843	#N/A	-0.8615	0.5392	Aromatic-ring hydroxylase	scaffold_5:329940-331578	37
J	1	180664	#N/A	-0.6738	0.4462	Ribosomal protein S8	scaffold_5:339002-339514
J	1	39731	#N/A	-0.6803	0.5358	-	scaffold_5:599723-600200
J	1	48367	#N/A	-0.8393	0.6171	DNA topoisomerase	scaffold_5:891206-893426
J	1	182791	#N/A	-0.8289	0.5658	Predicted telomere binding protein	scaffold_6:1626642-1628679
J	1	127270	#N/A	-1.3591	0.9166	-	scaffold_6:168323-169003
J	1	128031	#N/A	-0.7141	0.4597	-	scaffold_6:1720095-1720619
J	1	48618	#N/A	-0.9979	0.7983	Esterase/lipase/thioesterase	scaffold_6:212961-214609
J	1	48584	#N/A	-0.5707	0.3658	ABC transporter	scaffold_6:86866-87774	38
J	1	48585	#N/A	-0.6877	0.5231	Shares amino acid sequence identity to the yeast delta 2-isopentenyl pyrophosphate:tRNA isopentenyl transferase, required for biosynthesis of the modified base isopentenyladenosine in mitochondrial and cytoplasmic tRNAs.	scaffold_6:88190-89758	38
J	1	49138	#N/A	-1.0255	0.6697	AAA ATPase	scaffold_7:1456089-1457398
J	1	125999	#N/A	-0.5629	0.4036	Cytosine deaminase FCY1 and related enzymes	scaffold_7:301695-302937
J	1	41074	#N/A	-1.1927	0.9283	-	scaffold_7:574679-575491
J	1	53636	#N/A	-0.9867	0.811	DNA-directed DNA polymerase B	scaffold_7:792593-799401
J	1	49072	#N/A	-1.367	1.0375	Eukaryotic-type DNA primase, catalytic (small) subunit	scaffold_7:900478-902138
J	1	184431	#N/A	-0.4499	0.3675	DEAD box containing helicases	scaffold_8:131309-135750
J	1	56635	#N/A	-1.0645	0.7213	Ribonucleotide reductase	scaffold_8:1644605-1646032
J	1	49219	#N/A	-1.1615	0.8175	Hypothetical thymidylate synthase or queunine-tRNA ribosyl transferase	scaffold_8:165034-167936
J	1	41458	#N/A	-1.4582	1.1029	-	scaffold_8:25224-26154
J	1	49331	#N/A	-0.6533	0.3994	Predicted methyltransferase	scaffold_8:837226-838359
J	1	211116	#N/A	-1.2749	0.8689	Possible DNA replication licensing factor	scaffold_8:945344-948407
J	1	53826	#N/A	-0.9552	0.5002	Glycosyl transferase, family 15	scaffold_8:992553-993885
J	1	42394	#N/A	-0.8255	0.4457	MCM protein 4	scaffold_9:1100102-1103401
J	1	186220	#N/A	-1.5116	1.055	ATP-dependent DNA ligase	scaffold_9:1112805-1115652
J	1	133913	#N/A	-0.5462	0.3928	-	scaffold_9:1254306-1255628
J	1	186837	#N/A	-0.5501	0.3644	-	scaffold_9:1292938-1293459
J	1	201939	#N/A	-1.0872	0.8561	Phospholipase/carboxyhydrolase	scaffold_9:428085-428931
J	2	51820	#N/A	-0.8059	0.6013	Related to S. cerevisiae phosphatidyl serine synthase	scaffold_1:1353223-1355698
J	2	170122	#N/A	-0.9844	0.7616	Predicted BRCT domain protein	scaffold_1:1832481-1835250
J	2	205376	#N/A	-1.1091	0.6573	-	scaffold_1:205208-206870
J	2	205573	#N/A	-1.2924	0.9614	unknown, has cyclin-like F box	scaffold_1:825823-826444
J	2	35620	#N/A	-1.0603	0.735	Peptidase M19	scaffold_1:865812-867266
J	2	212062	#N/A	-0.5499	0.3839	Deduced amino acid sequence shares identity with the Saccharomyces cerevisiae RBG1 gene product; a member of the DRG family of GTP-binding proteins; interacts with translating ribosomes.	scaffold_10:1054903-1056371
J	2	212155	#N/A	-0.643	0.4068	Ribosomal protein S2	scaffold_10:1705803-1707058
J	2	187304	#N/A	-0.8136	0.508	Ergosterol biosynthesis ERG4/ERG24 family	scaffold_10:795630-797224
J	2	211974	#N/A	-0.8107	0.4631	-	scaffold_10:816365-817361
J	2	127767	#N/A	-0.8489	0.5743	Peroxisomal membrane protein MPV17 and related proteins	scaffold_11:1157074-1157771
J	2	212314	#N/A	-0.8127	0.6024	related to Byr4p (a regulator of septation in S. pombe)	scaffold_11:15108-18121
J	2	43232	#N/A	-0.7125	0.522	-	scaffold_11:560679-562592
J	2	123683	#N/A	-0.701	0.4677	Esterase/lipase/thioesterase	scaffold_12:1079971-1081391
J	2	134406	#N/A	-1.1771	0.795	-	scaffold_12:166846-168165
J	2	190334	#N/A	-0.9982	0.6557	Major facilitator superfamily	scaffold_13:141866-143787
J	2	190628	#N/A	-0.5856	0.4234	hypothetical HSA-Myb protein	scaffold_13:692367-697156
J	2	213505	#N/A	-1.3014	0.9067	Haloacid dehalogenase-like hydrolase	scaffold_14:335849-336649
J	2	50698	#N/A	-1.1121	0.8656	Hypothetical. Calcium/actin binding	scaffold_14:343070-345349
J	2	204569	#N/A	-1.4758	1.1006	-	scaffold_16:888066-889617
J	2	214261	#N/A	-0.8859	0.5264	two-component signal transduction system	scaffold_17:256309-256772
J	2	51205	#N/A	-0.6171	0.4625	-	scaffold_17:540441-542338
J	2	214410	#N/A	-0.7036	0.4318	AAA ATPase	scaffold_17:645389-647553
J	2	194528	#N/A	-0.5114	0.2854	-	scaffold_19:123953-124261
J	2	120104	#N/A	-1.0649	0.7189	candidate beta-N-acetylglucosaminidase	scaffold_2:1909574-1912259
J	2	173099	#N/A	-1.0496	0.7005	Esterase/lipase/thioesterase	scaffold_2:2076214-2077662
J	2	207163	#N/A	-0.7974	0.5364	Sulfate/bicarbonate/oxalate exchanger SAT-1 and related transporters	scaffold_2:2695680-2698068
J	2	52374	#N/A	-1.1764	0.8844	hypothetical protein with ankyrin and DNA-binding domains	scaffold_2:2780149-2782401
J	2	37453	#N/A	-0.6371	0.4983	multiprotein-bridging factor 1, MBF1. Combines diff. transcriptional coactivators	scaffold_2:3395259-3395805
J	2	206486	#N/A	-0.5683	0.444	hypothetical protein with predicted peptidase S10 and N-6 Adenine-specific DNA methylase;	scaffold_2:447070-454233
J	2	36714	#N/A	-1.1369	0.7306	hypothetical diadenosine and diphosphoinositol polyphosphate phosphohydrolase	scaffold_2:485913-486536
J	2	173825	#N/A	-0.7624	0.5975	Candidate Alpha-1,2 glucosyltransferase alg10	scaffold_2:772315-774230
J	2	208023	#N/A	-0.682	0.432	-	scaffold_3:2051636-2052838
J	2	177314	#N/A	-0.6877	0.4852	Initiation factor 3	scaffold_3:2371175-2371864
J	2	198936	#N/A	-0.7376	0.3947	Hypothetical protein with PPR repeat	scaffold_3:3418107-3419984
J	2	52824	#N/A	-0.5376	0.3511	-	scaffold_3:3447419-3448759
J	2	38648	#N/A	-0.558	0.4021	G-like protein containing WD-40 repeat. Some similarity to A. nidulans SonA	scaffold_3:3509101-3510248
J	2	37809	#N/A	-0.866	0.5828	-	scaffold_3:486196-487338
J	2	47987	#N/A	-1.217	0.6912	Isoflavone reductase	scaffold_4:1447131-1448371
J	2	179830	#N/A	-0.6232	0.3147	Peptidase M, neutral zinc metallopeptidases, zinc-binding site	scaffold_4:1557450-1561711
J	2	178971	#N/A	-0.6388	0.3809	Actin-binding protein SLA2/Huntingtin-interacting protein Hip1	scaffold_4:2641932-2645682
J	2	56096	#N/A	-0.7452	0.4691	-	scaffold_4:2886237-2890167
J	2	47812	#N/A	-0.4757	0.338	OPT oligopeptide transporter protein	scaffold_4:308469-313567
J	2	142990	#N/A	-0.8657	0.6782	mRNA splicing factor	scaffold_5:1348765-1349517
J	2	209700	#N/A	-0.9428	0.5766	ABC transporter	scaffold_5:1553965-1559033
J	2	209300	#N/A	-0.6219	0.4082	-	scaffold_5:182879-184186
J	2	53348	#N/A	-1.4095	0.9211	-	scaffold_5:2047336-2051208
J	2	40159	#N/A	-1.3901	0.7784	-	scaffold_5:2075292-2076252
J	2	39630	#N/A	-0.5138	0.3592	Ribosomal protein S4	scaffold_5:213715-215271
J	2	56149	#N/A	-0.9246	0.5078	Metallophosphoesterase	scaffold_5:495519-497283
J	2	209436	#N/A	-0.7933	0.5795	putative cell polarity protein	scaffold_5:569867-572722
J	2	200706	#N/A	-0.6653	0.5552	-	scaffold_6:1162300-1163152
J	2	200760	#N/A	-1.0938	0.7115	hypothetical gamma interferon inducible lysosomal thiol reductase	scaffold_6:1501797-1502832
J	2	53520	#N/A	-0.577	0.423	Ras1 guanine nucleotide exchange factor	scaffold_6:1674077-1677954
J	2	53364	#N/A	-1.5934	1.2029	related to aspartic protease	scaffold_6:3030-4629
J	2	181825	#N/A	-0.642	0.4317	Nuclear cap-binding complex, subunit NCBP1/CBP80	scaffold_6:62306-65386
J	2	200640	#N/A	-0.8308	0.5009	-	scaffold_6:826155-827404
J	2	200652	#N/A	-0.7943	0.5507	C-3 sterol dehydrogenase/3-beta-hydroxysteroid dehydrogenase and related dehydrogenases	scaffold_6:871765-873062
J	2	185280	#N/A	-0.7394	0.4109	-	scaffold_8:1028971-1030535
J	2	184522	#N/A	-0.8798	0.6958	Hypothetical DNA polymerase	scaffold_8:1484216-1486315
J	2	211068	#N/A	-0.9184	0.6508	-	scaffold_8:771113-773579
J	2	136122	#N/A	-1.059	0.6598	Hypothetical Ubiquinol cytochrome c reductase assembly protein CBP3	scaffold_9:1633411-1634205
J	2	49553	#N/A	-1.0958	0.7097	Hypothetical acetyltransferase	scaffold_9:412480-413083
J	2	42312	#N/A	-0.8205	0.6287	-	scaffold_9:856947-858988
J	3	171442	#N/A	-0.579	0.3898	-	scaffold_1:2023679-2024973
J	3	196617	#N/A	-0.6732	0.4387	GCN5-related N-acetyltransferase	scaffold_1:2756439-2757222
J	3	172191	#N/A	-1.1805	0.8301	-	scaffold_1:3157388-3158751
J	3	205431	#N/A	-0.9597	0.7099	Molecular chaperones HSP70/HSC70, HSP70 superfamily	scaffold_1:407821-410181
J	3	205501	#N/A	-0.6203	0.3576	Hypothetical cell division cycle protein	scaffold_1:597707-599683
J	3	125165	#N/A	-0.6581	0.3609	Hypothetical protein with GAT domain	scaffold_1:684587-685522
J	3	205572	#N/A	-1.3812	0.993	hypothetical protein containing Zn-finger, C2H2 type and U1-like domains	scaffold_1:824493-825149
J	3	54192	#N/A	-0.6915	0.412	Sterol O-acyltransferase	scaffold_10:1115249-1117155
J	3	186950	#N/A	-0.8712	0.5639	-	scaffold_10:454081-456202
J	3	42800	#N/A	-1.0271	0.6769	-	scaffold_10:751352-751837
J	3	54419	#N/A	-0.8305	0.5506	-	scaffold_11:1527990-1529585
J	3	212403	#N/A	-1.2445	0.7968	Possible combined gene model comprising a homologue of S. cerevisiae SEN2 on the 5' portion, and a homologue of RAD9 on the 3' portion.	scaffold_11:246253-252630
J	3	54311	#N/A	-0.6843	0.4688	Related to adenosylmethionine decarboxylase (EC 4.1.1.50)	scaffold_11:268020-269578
J	3	189824	#N/A	-1.5188	1.1444	-	scaffold_12:175968-176894
J	3	54495	#N/A	-1.1829	0.5849	-	scaffold_12:807874-809370
J	3	213321	#N/A	-0.9919	0.6558	Hypothetical ras1 guanine nucleotide exchange factor	scaffold_13:1007327-1010867
J	3	44054	#N/A	-1.1468	0.8057	Rhodopsin-like GPCR superfamily	scaffold_13:266650-272045
J	3	190616	#N/A	-1.2616	0.9341	related to GH family 18 endo-chitinase	scaffold_13:37712-39090
J	3	213129	#N/A	-0.886	0.6202	hypothetical protein with esterase/lipase/thioesterase and transmembrane motifs	scaffold_13:546888-548433
J	3	213003	#N/A	-1.0965	0.5808	-	scaffold_13:56747-57469
J	3	213546	#N/A	-0.8942	0.502	Protein kinase	scaffold_14:452800-456822
J	3	44512	#N/A	-1.4916	0.817	FAD linked oxidase	scaffold_14:525344-526832
J	3	122133	#N/A	-1.057	0.6409	Uridine permease/thiamine transporter/allantoin transport	scaffold_14:602511-604242
J	3	44385	#N/A	-0.7399	0.4783	-	scaffold_14:90129-91514
J	3	44680	#N/A	-1.0532	0.5797	FOG: Zn-finger	scaffold_15:105373-107295
J	3	50841	#N/A	-1.217	0.5738	Hypothetical, AAA ATPase, DNA binding	scaffold_15:214629-216658
J	3	57252	#N/A	-0.6877	0.3878	ABC transporter	scaffold_16:360757-362663
J	3	57297	#N/A	-1.8358	1.3176	Hypothetical Mg2+ transporter protein, CorA-like	scaffold_16:837610-839670
J	3	193981	#N/A	-0.6657	0.4567	Putative pyruvate decarboxylase joined with TPR repeat containing protein	scaffold_18:444350-448762
J	3	55132	#N/A	-1.3531	0.9537	-	scaffold_19:392465-393880
J	3	205063	#N/A	-1.04	0.8179	Cation transporter	scaffold_19:85130-87661
J	3	206802	#N/A	-1.4674	0.9749	Serine/threonine protein kinase	scaffold_2:1388714-1390142
J	3	37057	#N/A	-1.1452	0.5825	Arginase/agmatinase/formiminoglutamase	scaffold_2:1734495-1737128
J	3	52316	#N/A	-0.5391	0.3247	-	scaffold_2:1938901-1940054
J	3	175357	#N/A	-0.8256	0.5499	Sugar transporter superfamily	scaffold_2:1980044-1981759
J	3	137007	#N/A	-0.7369	0.383	-	scaffold_2:2680685-2681560
J	3	52445	#N/A	-1.7049	1.1915	-	scaffold_2:3509541-3510474
J	3	37502	#N/A	-1.1525	0.7776	-	scaffold_2:3546126-3546845
J	3	119945	#N/A	-0.5101	0.2873	-	scaffold_2:3609823-3612066
J	3	37555	#N/A	-0.7592	0.4859	Fungal transcriptional regulatory protein	scaffold_2:3703507-3706530
J	3	52474	#N/A	-0.5645	0.2662	FOG: RRM domain	scaffold_2:3795720-3798221
J	3	207505	#N/A	-0.713	0.4175	(pmrA) Secretory pathway Ca2+-ATPase	scaffold_2:3891073-3894402
J	3	37636	#N/A	-1.4648	0.9021	Uracil-DNA glycosylase	scaffold_2:3972647-3973902
J	3	173029	#N/A	-1.205	0.8713	Fungal transcriptional regulatory protein, N-terminal	scaffold_2:596947-598159
J	3	173978	#N/A	-0.5741	0.362	-	scaffold_2:867475-868888
J	3	55163	#N/A	-0.8063	0.5024	Zn-finger-like, PHD finger	scaffold_20:136232-138231
J	3	176070	#N/A	-1.3429	0.7449	ATP-dependent DNA ligase	scaffold_3:1304768-1305867
J	3	177287	#N/A	-0.8072	0.4274	Predicted protein shares limited amino acid sequence identity with the Saccharomyces cerevisiae URB2 gene product; a nucleolar protein required for normal metabolism of the rRNA primary transcript, proposed to be involved in ribosome biogenesis.	scaffold_3:1973598-1978085
J	3	47488	#N/A	-0.971	0.4942	DEAD/DEAH box helicase	scaffold_3:2044572-2047331
J	3	208202	#N/A	-1.8662	0.8603	-	scaffold_3:2724470-2726570	39
J	3	177486	#N/A	-0.8603	0.4259	Predicted ethanolamine kinase	scaffold_3:2728329-2729840	39
J	3	176123	#N/A	-1.2205	0.7796	-	scaffold_3:2736870-2737247	40
J	3	198697	#N/A	-1.2354	0.7124	Predicted transporter (major facilitator superfamily)	scaffold_3:2738208-2740002	40
J	3	177340	#N/A	-0.7693	0.4239	Metallophosphoesterase	scaffold_3:2746564-2748609
J	3	208336	#N/A	-0.6604	0.4286	Hypothetical. Possible role in carbohydrate metabolism	scaffold_3:3137664-3139790
J	3	175806	#N/A	-0.8822	0.4806	Candidate Cytochrome c oxidase	scaffold_3:3258579-3259184
J	3	208443	#N/A	-0.6191	0.3481	-	scaffold_3:3411705-3414259
J	3	176655	#N/A	-0.9085	0.525	Predicted translation product shares sequence similarity to the Saccharomyces cerevisiae RRN6 gene product; a protein involved in the transcription of 35S rRNA genes by RNA polymerase I; component of the core factor (CF) complex also composed of Rrn11p, Rrn7p and TATA-binding protein.	scaffold_3:3543287-3547070
J	3	179964	#N/A	-0.9455	0.5485	hypothetical ATP-dependent helicase with DEAD/DEAH box domain	scaffold_4:1271962-1276767
J	3	178677	#N/A	-0.7539	0.5285	C2C2-type Zn-finger protein	scaffold_4:1520466-1521521
J	3	39136	#N/A	-1.3267	0.8634	-	scaffold_4:1527513-1527923
J	3	52996	#N/A	-0.7807	0.4906	Related to ubiquinone biosynthesis methyltransferase COQ5 (S. cerevisiae)	scaffold_4:1699132-1700156
J	3	39215	#N/A	-0.7314	0.4311	Ribosomal protein L6	scaffold_4:1748295-1749190
J	3	179142	#N/A	-1.2428	0.8359	Fungal specific transcription factor	scaffold_4:2351564-2354167
J	3	39399	#N/A	-1.053	0.7099	-	scaffold_4:2397047-2397962
J	3	48109	#N/A	-0.8355	0.6054	Myosin class II heavy chain	scaffold_4:2429684-2433338
J	3	208611	#N/A	-1.1067	0.6299	-	scaffold_4:440182-441033
J	3	38814	#N/A	-0.6397	0.4333	-	scaffold_4:454169-456396
J	3	178237	#N/A	-1.0422	0.5886	-	scaffold_4:828499-829634
J	3	40115	#N/A	-1.7431	1.0486	hypothetical protein with four predicted transmembrane domains	scaffold_5:1923039-1924277
J	3	209439	#N/A	-0.9586	0.662	candidate HMG-CoA reductase	scaffold_5:575407-579003
J	3	126931	#N/A	-1.4148	1.1231	Hypothetical glutathione S-transferase	scaffold_5:588619-589470
J	3	180556	#N/A	-0.8204	0.4655	Protein kinase	scaffold_5:836276-839669
J	3	210021	#N/A	-0.8864	0.5109	-	scaffold_6:196246-197446
J	3	210156	#N/A	-1.2802	0.7486	-	scaffold_6:785904-786979
J	3	40316	#N/A	-1.4817	0.9791	AAA ATPase	scaffold_6:95209-96514
J	3	56494	#N/A	-0.5744	0.4188	-	scaffold_7:1479046-1479797
J	3	141246	#N/A	-1.8092	1.2242	-	scaffold_7:1727421-1728601
J	3	200967	#N/A	-0.5735	0.2946	-	scaffold_7:400596-401969
J	3	201684	#N/A	-0.5725	0.3786	U1 small nuclear ribonucleoprotein (RRM superfamily)	scaffold_8:1204789-1206176	41
J	3	53866	#N/A	-0.8509	0.6104	Hypothetical G-protein with WD-40 repeat	scaffold_8:1209506-1211588	41
J	3	185272	#N/A	-0.8846	0.5856	-	scaffold_8:1441146-1442621
J	3	211265	#N/A	-0.9886	0.4926	-	scaffold_8:1453152-1454327
J	3	49445	#N/A	-1.0203	0.5743	Hypothetical Peptidase S24, S26A and S26B	scaffold_8:1511614-1512232
J	3	41556	#N/A	-1.1652	0.7193	-	scaffold_8:332278-335172
J	3	185630	#N/A	-0.9727	0.6153	Helicase, C-terminal	scaffold_8:970285-972244
J	3	54007	#N/A	-0.7478	0.4846	Projectin/twitchin and related proteins	scaffold_9:1065914-1067929
J	3	42089	#N/A	-0.8346	0.4629	Predicted translation product shares amino acid sequence identity with the Saccharomyces cerevisiae SEN1 gene product; a nuclear protein, putative helicase required for processing of tRNAs, rRNAs, and small nuclear RNAs; potential Cdc28p substrate.	scaffold_9:198687-204911
J	3	42291	#N/A	-1.2793	0.9379	-	scaffold_9:798874-800332
J	4	172247	#N/A	-1.0409	0.9181	related to UDP-N-acetylglucosaminyltransferase [Aspergillus fumigatus Af293]	scaffold_1:2488649-2493762
J	4	170706	#N/A	-0.8217	0.7292	Fungal transcriptional regulatory protein	scaffold_1:260095-262045
J	4	119363	#N/A	-0.8376	0.6694	-	scaffold_1:2893987-2896964
J	4	36333	#N/A	-0.7494	0.6003	Hypothetical protein.	scaffold_1:3303985-3304938
J	4	170115	#N/A	-0.7924	0.6566	Amidase	scaffold_1:3913970-3915704
J	4	36569	#N/A	-1.0025	0.8243	-	scaffold_1:3959424-3963727
J	4	46333	#N/A	-0.8823	0.768	RNA polymerase II transcription initiation factor TFIIA	scaffold_1:591287-593017
J	4	187061	#N/A	-0.8893	0.6104	Putative Mg2+ transporter protein, CorA-like	scaffold_10:292045-293213
J	4	42698	#N/A	-0.6544	0.6241	-	scaffold_10:407275-407753
J	4	187847	#N/A	-0.6782	0.4792	Eukaryotic initiation factor	scaffold_10:487219-487688
J	4	42764	#N/A	-1.2522	1.1518	-	scaffold_10:623048-623841
J	4	212420	#N/A	-0.5063	0.3637	Hypothetical ribosomal protein	scaffold_11:286159-287179
J	4	50062	#N/A	-0.5738	0.5092	Hypothetical TGc (transglutaminase/protease-like) domain-containing protein involved in cytokinesis	scaffold_11:331124-335032
J	4	212323	#N/A	-1.0565	0.7946	This protein is a component of the core form of RNA polymerase transcription factor TFIIH which has both protein kinase and DNA-dependent ATPase/helicase activities and is essential for transcription and nucleotide excision repair;this gene is known as SSL1 in S.cerevisiae	scaffold_11:33757-35275
J	4	188343	#N/A	-0.9222	0.8972	-	scaffold_11:4607-5197
J	4	54287	#N/A	-0.6422	0.5205	Transcriptional repressors of the hairy/E(spl) family (contains HLH)	scaffold_11:82971-83626
J	4	127917	#N/A	-0.7043	0.6713	Peroxisomal membrane protein MPV17 and related proteins	scaffold_12:381624-382425
J	4	213404	#N/A	-0.9378	0.8313	-	scaffold_13:1208219-1208883
J	4	50490	#N/A	-1.0967	0.9209	hypothetical DNA mismatch repair protein	scaffold_13:435659-439525
J	4	128109	#N/A	-1.4009	1.1567	-	scaffold_14:719383-719622
J	4	136903	#N/A	-0.5428	0.5306	hypothetical, some similarity to monooxygenase	scaffold_14:801387-802166
J	4	50853	#N/A	-1.0334	0.835	hypothetical DNA mismatch repair protein MutS, N-terminal	scaffold_15:262800-266291
J	4	138621	#N/A	-0.6577	0.6323	Phosphatidylinositol 4-kinase	scaffold_15:37303-43668
J	4	192439	#N/A	-0.7498	0.619	ATP binding protein	scaffold_16:854557-855285
J	4	45693	#N/A	-0.6432	0.5079	-	scaffold_19:181306-182614
J	4	36936	#N/A	-0.7977	0.6475	-	scaffold_2:1303528-1305475
J	4	52278	#N/A	-0.5172	0.4742	RNA-processing protein	scaffold_2:1691148-1694477
J	4	174161	#N/A	-0.743	0.5503	snRNP A' protein	scaffold_2:1829517-1832399
J	4	52306	#N/A	-0.6486	0.6549	-	scaffold_2:1872994-1875969
J	4	55590	#N/A	-0.8537	0.7397	Phosphoglucomutase (Glucose phosphomutase) (PGM)	scaffold_2:1928550-1930348
J	4	207025	#N/A	-1.1556	1.0214	Hypothetical G-protein with WD-40 repeat	scaffold_2:1940598-1942629
J	4	207109	#N/A	-0.8993	0.9402	-	scaffold_2:2552211-2558471
J	4	175052	#N/A	-0.4822	0.3794	Hypothetical monooxygenase similar to VerA from Aspergillus flavus and Aspergillus nomius	scaffold_2:3098990-3100777
J	4	207316	#N/A	-0.88	0.7547	-	scaffold_2:3279362-3281069
J	4	37491	#N/A	-0.7067	0.6476	Hypothetical heterokaryon incompatibility factor	scaffold_2:3511476-3513708
J	4	128731	#N/A	-1.1508	1.0243	Annexin	scaffold_2:3721589-3727997
J	4	52472	#N/A	-0.8112	0.7095	-	scaffold_2:3789487-3789893
J	4	36822	#N/A	-0.6121	0.4625	Hypothetical regulatory subunit of the 20S preoteasome	scaffold_2:892497-893550
J	4	38018	#N/A	-0.7473	0.6223	-	scaffold_3:1155086-1159368
J	4	175996	#N/A	-1.4021	1.1284	Cytochrome P450	scaffold_3:1966044-1967630
J	4	175686	#N/A	-0.9738	0.9454	Myosin class II heavy chain	scaffold_3:2959111-2962475
J	4	119822	#N/A	-0.8622	0.7206	Nucleolar GTPase/ATPase p130	scaffold_3:3034061-3036762
J	4	38576	#N/A	-0.7089	0.6736	-	scaffold_3:3302461-3303757
J	4	52525	#N/A	-1.1467	1.0504	Aminotransferase, class-II	scaffold_3:405123-406941
J	4	37812	#N/A	-0.5353	0.4083	hypothetical Aflatoxin biosynthesis regulatory protein	scaffold_3:491597-492920
J	4	37856	#N/A	-0.8206	0.7667	Alkyl hydroperoxide reductase/peroxiredoxin	scaffold_3:659088-659938	42
J	4	37857	#N/A	-0.7856	0.6262	Heat shock transcription factor	scaffold_3:663138-665599	42
J	4	119479	#N/A	-0.9844	0.9039	DEAD/DEAH box helicase	scaffold_3:901915-904099
J	4	207764	#N/A	-0.4497	0.4044	G/T mismatch-specific thymine DNA glycosylase	scaffold_3:913156-915451
J	4	52853	#N/A	-0.5854	0.5445	Non-ribosomal peptide synthetase	scaffold_4:119094-120625
J	4	39356	#N/A	-0.742	0.6371	-	scaffold_4:2251581-2253163
J	4	178195	#N/A	-0.6835	0.5923	hypothetical protein with an ARM repeat fold	scaffold_4:2383370-2388913
J	4	52868	#N/A	-0.549	0.4214	Hypothetical protein transporter of the TRAM (translocating chain-associating membrane) superfamily	scaffold_4:301901-303365
J	4	52883	#N/A	-0.698	0.5854	Hypothetical subunit of the 20S proteasome	scaffold_4:460726-462011
J	4	53266	#N/A	-0.6815	0.6437	-	scaffold_5:1237591-1239602
J	4	209656	#N/A	-1.0116	0.8652	-	scaffold_5:1339512-1340960
J	4	180472	#N/A	-0.4545	0.4331	WD40 repeat-containing protein	scaffold_5:1531620-1533668
J	4	136845	#N/A	-0.6363	0.4676	Ribosomal protein	scaffold_5:1655111-1655620
J	4	180563	#N/A	-1.4696	1.2009	-	scaffold_5:1926608-1927935
J	4	40173	#N/A	-0.7127	0.5088	Small nuclear ribonucleoprotein	scaffold_5:2115232-2115647
J	4	39638	#N/A	-0.7395	0.5854	Autophagy protein Apg5	scaffold_5:254265-255341
J	4	39673	#N/A	-0.7925	0.7321	Nucleolar GTPase/ATPase p130	scaffold_5:368245-372330	43
J	4	199857	#N/A	-0.8664	0.7277	-	scaffold_5:373319-374375	43
J	4	39724	#N/A	-0.743	0.5911	Hypothetical. Sequence homology with S. cerevisiae SKI6; 3'-to-5' phosphorolytic exoribonuclease. Subunit of the exosome; required for 3' processing of the 5.8S rRNA; involved in 3' to 5' mRNA degradation and translation inhibition of non-poly(A) mRNAs.	scaffold_5:563767-564647
J	4	136085	#N/A	-0.6713	0.5561	-	scaffold_5:664480-665160
J	4	39772	#N/A	-0.7921	0.7541	Kinesin-like protein	scaffold_5:738182-741272
J	4	182673	#N/A	-1.4406	1.2994	-	scaffold_6:1222820-1224098
J	4	209988	#N/A	-0.546	0.4481	-	scaffold_6:151265-155842
J	4	40780	#N/A	-0.7319	0.6413	-	scaffold_6:1629260-1630833
J	4	182442	#N/A	-0.661	0.5834	-	scaffold_6:24022-26998
J	4	48737	#N/A	-0.8418	0.6799	Protein kinase	scaffold_6:912265-915412
J	4	40555	#N/A	-0.5965	0.4684	Related to NADH-ubiquinone oxidoreductase	scaffold_6:924141-924580
J	4	40569	#N/A	-0.6427	0.6061	ATPases associated with various cellular activities (AAA)	scaffold_6:963332-965134
J	4	56472	#N/A	-0.8784	0.7536	-	scaffold_7:1152999-1154330
J	4	210464	#N/A	-1.0124	0.7945	-	scaffold_7:329575-330501
J	4	48946	#N/A	-0.9136	0.7638	-	scaffold_7:345058-346158
J	4	41168	#N/A	-0.791	0.6641	Flavin-containing monooxygenase	scaffold_7:857219-858842
J	4	184862	#N/A	-0.8975	0.5355	Hypothetical Cl- channel, voltage gated	scaffold_8:1022422-1025320
J	4	49209	#N/A	-0.8777	0.7387	Actin/actin-like	scaffold_8:111291-112907
J	4	120986	#N/A	-0.5632	0.467	Fungal specific transcription factor	scaffold_8:1373752-1375676
J	4	49427	#N/A	-0.8379	0.8227	-	scaffold_8:1401888-1403848
J	4	185082	#N/A	-0.7154	0.5444	Fungal transcriptional regulatory protein	scaffold_8:1680497-1681936
J	4	201912	#N/A	-0.909	0.8062	-	scaffold_9:365901-366785
J	4	42149	#N/A	-0.6485	0.5594	-	scaffold_9:402066-402611
J	4	211472	#N/A	-1.4004	1.2443	Protein kinase	scaffold_9:440540-442612
J	4	201966	#N/A	-0.6928	0.5642	Hypothetical NADH:ubiquinone oxidoreductase	scaffold_9:488803-489267
J	4	186833	#N/A	-1.1001	0.8033	UBA/THIF-type NAD/FAD binding fold	scaffold_9:895989-897396
J	5	46416	#N/A	-0.7268	0.5488	Predicted heme/steroid binding protein	scaffold_1:1090553-1091381
J	5	35759	#N/A	-0.5548	0.5754	-	scaffold_1:1268330-1269796
J	5	205368	#N/A	-0.7364	0.6547	Peptidase	scaffold_1:149038-150612
J	5	35897	#N/A	-0.6793	0.4374	COP9 signalosome, subunit CSN7	scaffold_1:1698069-1699078
J	5	35899	#N/A	-0.8629	0.6574	hypothetical protein; KOG Class: Chromatin structure and dynamics;	scaffold_1:1704709-1705887
J	5	170758	#N/A	-0.9311	0.6133	-	scaffold_1:1896194-1898946
J	5	36015	#N/A	-0.6635	0.7282	-	scaffold_1:2037843-2039253
J	5	36134	#N/A	-0.5595	0.5547	Myosin regulatory light chain	scaffold_1:2416174-2416797
J	5	171196	#N/A	-0.8838	0.8997	-	scaffold_1:2450819-2452335
J	5	46685	#N/A	-1.1248	1.0105	-	scaffold_1:2532387-2533934
J	5	46716	#N/A	-0.8083	0.6378	-	scaffold_1:2914491-2915673
J	5	51997	#N/A	-0.5611	0.6205	(xyrA) D-xylose reductase xyrA whose expression requires the xylanolytic transcriptional activator XlnR; involved in pentose and glucuronate interconversions	scaffold_1:2935164-2936245
J	5	124929	#N/A	-0.6233	0.4531	Metallophosphoesterase	scaffold_1:3076632-3077630
J	5	46834	#N/A	-0.5926	0.4942	Major facilitator superfamily	scaffold_1:3601249-3602675
J	5	54079	#N/A	-1.6083	1.2615	-	scaffold_10:159741-161033
J	5	187626	#N/A	-0.5205	0.4083	-	scaffold_10:1899987-1900641
J	5	126897	#N/A	-0.7145	0.472	Tyrosine specific protein phosphatase and dual specificity protein phosphatase	scaffold_10:1913032-1913750
J	5	42846	#N/A	-0.639	0.5046	-	scaffold_10:930663-932198
J	5	188323	#N/A	-0.5921	0.4738	Fungal specific transcription factor	scaffold_11:1571115-1573635
J	5	188502	#N/A	-0.8246	0.6604	Polyketide synthase	scaffold_11:469575-471049
J	5	189528	#N/A	-1.0909	0.9224	-	scaffold_12:1049345-1050517
J	5	189430	#N/A	-0.5375	0.4366	Hypothetical 2-nitropropane dioxygenase. (EC 1.13.11.32)	scaffold_12:1063124-1064191
J	5	190098	#N/A	-0.5518	0.4945	Fungal transcriptional regulatory protein	scaffold_12:896429-898081
J	5	57113	#N/A	-0.4016	0.3764	Longevity-assurance protein (LAG1)	scaffold_13:1090256-1091816
J	5	213612	#N/A	-0.9612	0.9661	Nucleolar GTPase	scaffold_14:916678-918442
J	5	213647	#N/A	-0.7592	0.7096	Kinesin-like protein	scaffold_15:22029-24943
J	5	191996	#N/A	-0.8912	0.7737	Hypothetical flavin-containing amine oxidase	scaffold_15:826216-827711
J	5	134242	#N/A	-0.9781	0.8365	-	scaffold_16:105461-106754
J	5	204464	#N/A	-0.9945	0.7845	Hypothetical protein. Contains a putative BAR domain.	scaffold_16:646207-647739
J	5	45365	#N/A	-0.4336	0.448	hypothetical 3-oxo-5-alpha-steroid 4-dehydrogenase	scaffold_17:393931-395035
J	5	214568	#N/A	-1.0871	0.9278	Extracellular protein SEL-1 and related proteins	scaffold_18:494808-496306
J	5	194262	#N/A	-1.0921	0.847	Esterase/lipase/thioesterase	scaffold_19:178038-179111
J	5	120936	#N/A	-0.5434	0.4656	Fungal transcriptional regulatory protein	scaffold_19:373547-375698
J	5	205156	#N/A	-0.7417	0.5414	GMC oxidoreductase	scaffold_19:578673-580277
J	5	52229	#N/A	-1.2816	0.9961	Zinc-containing alcohol dehydrogenase	scaffold_2:1332156-1336712
J	5	37083	#N/A	-1.1577	0.8655	-	scaffold_2:1816002-1816689
J	5	197516	#N/A	-0.7355	0.5979	Predicted translation product shares amino acid sequence similarity to the Saccharomyces cerevisiae REX2 gene product; an RNA exonuclease, required for U4 snRNA maturation; functions redundantly with Rnh70p in 5.8S rRNA maturation, and with Rnh70p and Rex3p in processing of U5 snRNA and RNase P RNA (yeast); member of RNase D family of exonucleases.	scaffold_2:1924890-1928044
J	5	207032	#N/A	-1.0667	1.0284	-	scaffold_2:1955675-1957161
J	5	55598	#N/A	-0.6686	0.4596	-	scaffold_2:2510496-2511991
J	5	55605	#N/A	-0.6975	0.69	Actin/actin-like	scaffold_2:2646664-2648322
J	5	207212	#N/A	-1.0033	0.7578	Hypothetical MCM5	scaffold_2:2933921-2936269
J	5	36675	#N/A	-0.2883	0.3002	Predicted phosphate acyltransferase	scaffold_2:336340-337498
J	5	137850	#N/A	-0.5699	0.4272	-	scaffold_2:3756240-3756789
J	5	46942	#N/A	-0.3214	0.3223	AAA ATPase	scaffold_2:799739-802014
J	5	194896	#N/A	-0.5687	0.4194	hypothetical amine oxidase	scaffold_21:204517-206360
J	5	214881	#N/A	-0.6382	0.5288	Short-chain dehydrogenase/reductase	scaffold_24:100919-101942
J	5	38094	#N/A	-0.8695	0.7819	hypothetical protein with predicted histone-fold	scaffold_3:1549113-1549997
J	5	47410	#N/A	-0.4484	0.4536	hypothetical protein with predicted fungal transcriptional regulatory domain	scaffold_3:1601472-1603254
J	5	47416	#N/A	-0.5668	0.468	Hypothetical protein, contains DENN domain	scaffold_3:1645420-1648367
J	5	142108	#N/A	-1.5615	1.374	-	scaffold_3:1753026-1753957
J	5	124591	#N/A	-0.4285	0.4541	Thioesterase superfamily	scaffold_3:2899206-2899928
J	5	38577	#N/A	-1.1158	0.9332	Protein kinase	scaffold_3:3304599-3306018
J	5	47739	#N/A	-0.6254	0.5608	Cell cycle-associated protein Mob1-1	scaffold_3:3463738-3464721
J	5	208837	#N/A	-0.7921	0.5907	Aromatic-ring hydroxylase	scaffold_4:1378195-1379627
J	5	39391	#N/A	-0.8338	0.6607	-	scaffold_4:2374088-2374997
J	5	53049	#N/A	-0.6428	0.5861	Ras-related small GTPase, Rho type	scaffold_4:2470322-2471315
J	5	178411	#N/A	-0.4792	0.4413	-	scaffold_4:2590399-2591245
J	5	38788	#N/A	-0.8333	0.5479	Amino acid/polyamine transporter	scaffold_4:360246-362397
J	5	199085	#N/A	-0.7776	0.6079	putative GH family 16 GPI-glucanosyltransferase	scaffold_4:414105-415276
J	5	38818	#N/A	-0.8051	0.7848	Ras GTPase	scaffold_4:467880-468829
J	5	209757	#N/A	-0.8299	0.7404	-	scaffold_5:1710997-1712712
J	5	199928	#N/A	-0.9011	0.8787	Predicted hydrolase	scaffold_5:605862-607177
J	5	209244	#N/A	-0.4285	0.4887	Oxidoreductase	scaffold_5:73272-74671
J	5	48869	#N/A	-0.5921	0.4376	-	scaffold_6:1735047-1735766
J	5	182862	#N/A	-0.5212	0.4629	Zinc-containing alcohol dehydrogenase	scaffold_6:1973035-1974147
J	5	56311	#N/A	-1.1884	1.172	hypothetical Glucose-methanol-choline oxidoreductase	scaffold_6:691821-693761
J	5	40558	#N/A	-0.5663	0.5093	Hypothetical transcription initiation factor TFIID, subunit TAF7	scaffold_6:928162-929643
J	5	41279	#N/A	-0.5121	0.3615	-	scaffold_7:1285697-1287644
J	5	210724	#N/A	-1.4197	0.988	GABA/amino acid permease	scaffold_7:1353282-1355857
J	5	125933	#N/A	-1.2668	0.8888	Aldo/keto reductase family proteins	scaffold_7:1414314-1415334
J	5	184284	#N/A	-0.6842	0.5886	Serine/threonine protein kinase	scaffold_7:303575-305009
J	5	210479	#N/A	-0.786	0.636	Hypothetical MCM7	scaffold_7:350163-352749
J	5	183201	#N/A	-0.9116	0.8772	-	scaffold_7:682053-688273
J	5	41197	#N/A	-0.9166	0.79	-	scaffold_7:933264-936509
J	5	41557	#N/A	-0.6783	0.5914	Hypothetical arginase (EC 3.5.3.1)	scaffold_8:336026-336916
J	5	46177	#N/A	-0.6839	0.5414	-	scaffold_88:185-1014
J	5	186367	#N/A	-0.5115	0.409	U4/U6 small nuclear ribonucleoprotein Prp4 (contains WD40 repeats)	scaffold_9:1363944-1365617
J	5	56736	#N/A	-1.0009	0.8586	Haloacid dehalogenase-like hydrolase	scaffold_9:1572490-1573296
J	5	211385	#N/A	-1.1495	0.9103	-	scaffold_9:214244-216516
J	5	49550	#N/A	-0.6313	0.49	Hypothetical protein with BRCT domain	scaffold_9:403118-404499
J	6	35715	#N/A	-0.5248	0.5469	-	scaffold_1:1124175-1125800
J	6	171843	#N/A	-0.2901	0.3011	-	scaffold_1:1394902-1395826	44
J	6	172707	#N/A	-0.9282	0.6898	protease	scaffold_1:1395934-1396938	44
J	6	205755	#N/A	-0.8193	0.6584	emp24/gp25L/p24 family of membrane trafficking proteins	scaffold_1:1517042-1518017
J	6	51865	#N/A	-0.5774	0.4741	SAM (and some other nucleotide) binding motif	scaffold_1:1666685-1667884
J	6	46605	#N/A	-0.7466	0.6711	-	scaffold_1:2077024-2079974
J	6	55234	#N/A	-0.9484	0.6883	Hypothetical CDP-alcohol phosphatidyltransferase	scaffold_1:231471-232441
J	6	170726	#N/A	-0.692	0.5357	-	scaffold_1:2937469-2942278
J	6	170577	#N/A	-0.6944	0.5639	Hypothetical protein with TPR-like domain	scaffold_1:2967707-2969276
J	6	119312	#N/A	-0.4664	0.4939	Extracellular protein SEL-1 and related proteins	scaffold_1:603375-606688
J	6	205507	#N/A	-0.7453	0.6557	-	scaffold_1:628150-631529
J	6	35600	#N/A	-0.9645	0.6254	-	scaffold_1:801958-802605
J	6	120185	#N/A	-0.8991	0.5922	Hypothetical protein. May be a transcription factor due to a Zn-finger domain.	scaffold_10:1784965-1787258
J	6	43028	#N/A	-0.793	0.6184	hypothetical protein; KOG Class: Chromatin structure and dynamics; KOG Id: 2510; KOG Description: SWI-SNF chromatin-remodeling complex protein	scaffold_10:1916442-1917377	45
J	6	43031	#N/A	-0.8273	0.7472	-	scaffold_10:1921308-1921781	45
J	6	187212	#N/A	-0.6485	0.5124	-	scaffold_10:316203-318245
J	6	54108	#N/A	-0.8296	0.753	Zn-finger-like, PHD finger	scaffold_10:439886-441241
J	6	211899	#N/A	-0.7012	0.7697	Protein kinase	scaffold_10:630401-640287
J	6	187609	#N/A	-0.6312	0.5293	This protein does not have homology with proteins with confirmed asparginase activity	scaffold_10:731736-733426
J	6	43389	#N/A	-0.5445	0.4502	-	scaffold_11:1111695-1113197
J	6	43469	#N/A	-1.6178	1.2789	Actin-binding, actinin-type	scaffold_11:1360101-1361599
J	6	119587	#N/A	-0.6823	0.477	Glycosyl hydrolases family 18	scaffold_11:189241-192922
J	6	188478	#N/A	-0.7241	0.5229	-	scaffold_11:198093-198794
J	6	188704	#N/A	-0.6334	0.4345	Hypothetical signal peptidase. Signalp predictions suggests that it is anchored to a membrane.	scaffold_11:412595-413567
J	6	188902	#N/A	-0.7416	0.6549	-	scaffold_11:474751-476662
J	6	43224	#N/A	-1.0916	1.0103	Fungal transcriptional regulatory protein	scaffold_11:540939-542684
J	6	189790	#N/A	-0.6078	0.554	-	scaffold_12:1002315-1002935
J	6	43621	#N/A	-0.8379	0.4547	SAM (and some other nucleotide) binding motif	scaffold_12:138975-140640
J	6	43641	#N/A	-1.0781	0.955	-	scaffold_12:195218-197460
J	6	189874	#N/A	-0.6011	0.4837	Short-chain dehydrogenase/reductase	scaffold_12:649933-650920
J	6	50452	#N/A	-1.0595	0.9999	-	scaffold_13:229021-229680
J	6	54582	#N/A	-0.7822	0.5701	Ras GTPase	scaffold_13:563583-564529
J	6	213255	#N/A	-0.9947	0.8972	Zn-finger, C2H2 type	scaffold_13:819750-821781
J	6	190481	#N/A	-0.891	0.6152	AMP-dependent synthetase and ligase	scaffold_13:861005-862772
J	6	54635	#N/A	-0.8838	0.8013	-	scaffold_13:890217-891658
J	6	191589	#N/A	-0.8642	0.9049	-	scaffold_14:373259-374315
J	6	191266	#N/A	-0.8924	0.6886	Fungal transcriptional regulatory protein	scaffold_14:675901-678680
J	6	137560	#N/A	-0.4111	0.3856	-	scaffold_14:813692-814097
J	6	50856	#N/A	-0.8781	0.5884	Hypothetical dehydrogenase. Shows homology to alcohol dehydrogenase (Pseudomonase fluorescens) and NADP-dependent leukotriene b4 12-hydroxydehydrogenase (Botryotinia fuckeliana)	scaffold_15:276439-277559
J	6	213827	#N/A	-0.9065	0.6457	Permease of the major facilitator superfamily	scaffold_15:853701-855322
J	6	45057	#N/A	-0.4645	0.4071	-	scaffold_16:317612-317924
J	6	192619	#N/A	-0.5438	0.366	Serine carboxypeptidase	scaffold_16:498881-500827
J	6	57291	#N/A	-0.8105	0.7993	Serine/threonine protein kinase	scaffold_16:791876-793506
J	6	45757	#N/A	-0.3958	0.3519	-	scaffold_19:371710-372117
J	6	120519	#N/A	-0.9745	0.8444	-	scaffold_19:414187-416285
J	6	214632	#N/A	-0.6384	0.4543	candidate acetyltransferase	scaffold_19:51339-52280
J	6	206713	#N/A	-0.7296	0.6502	-	scaffold_2:1080123-1081780	46
J	6	175122	#N/A	-0.8562	0.7518	-	scaffold_2:1084086-1084903	46
J	6	206715	#N/A	-0.5139	0.4266	putative calcium-dependent, mannose-binding lectin implicated in substrate-specific glycoprotein secreting pathway	scaffold_2:1106935-1108180
J	6	206787	#N/A	-0.9804	0.9658	Sec1-like protein	scaffold_2:1344284-1346689
J	6	52243	#N/A	-1.0962	1.2079	Uncharacterized conserved protein	scaffold_2:1444237-1453884
J	6	172938	#N/A	-0.947	0.7534	-	scaffold_2:2685766-2686812
J	6	173077	#N/A	-0.347	0.35	Dephospho-CoA kinase	scaffold_2:3146374-3147201
J	6	126865	#N/A	-0.4523	0.3941	hypothetical protein with predicted transcription factor and histone-fold; KOG Class: Transcription; KOG Id: 1659; KOG description: Class 2 transcription repressor NC2, alpha subunit (DRAP1)	scaffold_2:323961-324921
J	6	137430	#N/A	-0.9437	0.6459	-	scaffold_2:3531448-3531911
J	6	174693	#N/A	-0.4865	0.4694	-	scaffold_2:3913966-3916566
J	6	52135	#N/A	-0.3688	0.4464	Related to DNA-directed RNA polymerase	scaffold_2:487531-488797
J	6	206541	#N/A	-0.6384	0.4807	Hypothetical protein with RING finger domain	scaffold_2:563138-564673	47
J	6	173346	#N/A	-0.6082	0.7612	DEAD/DEAH box helicase	scaffold_2:569194-576170	47
J	6	36749	#N/A	-0.6561	0.4903	Collagens (type IV and type XIII), and related proteins	scaffold_2:622716-625229
J	6	36787	#N/A	-0.5163	0.4841	-	scaffold_2:774535-775480	48
J	6	173999	#N/A	-0.8547	0.8714	SMC protein	scaffold_2:777571-781388	48
J	6	51412	#N/A	-0.7612	0.6017	-	scaffold_20:113428-113974
J	6	45893	#N/A	-0.3389	0.299	Putative glucosyltransferase	scaffold_20:172895-174710
J	6	45910	#N/A	-0.9378	0.8623	Related to Deoxyribodipyrimidine photo-lyase (DNA photolyase)	scaffold_20:231855-233669
J	6	127816	#N/A	-0.7706	0.5811	SNARE protein	scaffold_20:256615-257387
J	6	144225	#N/A	-0.8006	0.8121	-	scaffold_256:403-1185
J	6	38046	#N/A	-0.6619	0.563	Inner centromere protein	scaffold_3:1271934-1276043
J	6	47380	#N/A	-0.6278	0.4943	NRPS	scaffold_3:1292122-1294908
J	6	38101	#N/A	-0.3814	0.367	Tyrosine protein kinase	scaffold_3:1563550-1571801
J	6	198372	#N/A	-0.7269	0.635	Hypothetical exocyst complex subunit	scaffold_3:1695731-1697938
J	6	207921	#N/A	-0.3737	0.3921	H4 - histone 4 protein	scaffold_3:1792947-1793420
J	6	47522	#N/A	-0.9305	1.0168	HLH transcription factor EBF/Olf-1 and related DNA binding proteins	scaffold_3:2194417-2198835
J	6	47528	#N/A	-0.5118	0.5157	Notchless-like WD40 repeat-containing protein	scaffold_3:2233535-2234901
J	6	52717	#N/A	-0.9632	0.8918	Shares limited amino acid sequence identity with ribosomal protein L15, bacterial form.	scaffold_3:2600355-2601405
J	6	138318	#N/A	-0.56	0.4885	-	scaffold_3:2733467-2733766
J	6	121206	#N/A	-0.6674	0.5491	Prolyl-tRNA synthetase	scaffold_3:2932383-2934405
J	6	47276	#N/A	-0.9343	0.7177	RNA-binding nuclear protein (MAK16) containing a distinct C4 Zn-finger	scaffold_3:602642-604021
J	6	52941	#N/A	-1.0669	0.9967	-	scaffold_4:1016641-1018184
J	6	208803	#N/A	-0.7621	0.6737	Uncharacterized conserved protein, contains BSD domain	scaffold_4:1239875-1241228
J	6	178469	#N/A	-1.0204	1.1618	Uncharacterized conserved protein Sand	scaffold_4:1287735-1289911
J	6	124897	#N/A	-0.5572	0.4602	Golgi reassembly stacking protein GRASP65, contains PDZ domain	scaffold_4:1491953-1493107
J	6	39360	#N/A	-1.0498	1.0517	Zinc-binding oxidoreductase	scaffold_4:2265584-2266747
J	6	199051	#N/A	-0.8572	0.8402	Sugar transporter superfamily	scaffold_4:228479-231215
J	6	38774	#N/A	-0.6527	0.4111	Amidohydrolase-like	scaffold_4:316845-318212	49
J	6	179491	#N/A	-1.4093	0.8767	Serine/threonine protein kinase	scaffold_4:318727-320841	49
J	6	208691	#N/A	-1.0545	0.6304	Major facilitator superfamily	scaffold_4:728981-730735
J	6	121905	#N/A	-0.914	0.8613	Smr protein/MutS2 C-terminal	scaffold_4:738756-740336
J	6	180458	#N/A	-0.6071	0.3768	Acetamidase/Formamidase	scaffold_5:1136985-1138482
J	6	53283	#N/A	-0.8809	0.9503	Zn-finger-like, PHD finger	scaffold_5:1421642-1423713
J	6	56222	#N/A	-0.7896	0.6385	-	scaffold_5:1597197-1600182
J	6	209800	#N/A	-0.8604	0.6903	Hypothetical U2 snRNP auxilliary factor, large subunit, splicing factor	scaffold_5:1795509-1797556
J	6	40100	#N/A	-0.5433	0.4192	Hypothetical AAA ATPase	scaffold_5:1854408-1857321
J	6	142488	#N/A	-0.6499	0.3907	Basic-leucine zipper (bZIP) transcription factor	scaffold_5:407590-409084
J	6	56150	#N/A	-0.8305	0.6913	Cyclin B and related kinase-activating proteins	scaffold_5:514503-515759
J	6	180989	#N/A	-0.7911	0.6617	Hypothetical spliceosome subunit	scaffold_5:784103-791161
J	6	48357	#N/A	-0.3924	0.3422	-	scaffold_5:845624-847006
J	6	53240	#N/A	-0.837	0.8383	Lipocalin-related protein	scaffold_5:975513-976765
J	6	48772	#N/A	-1.0187	0.8909	Protein kinase	scaffold_6:1163953-1167554
J	6	53512	#N/A	-1.0192	0.8052	Hypothetical 3' exoribonuclease	scaffold_6:1589625-1590657
J	6	40874	#N/A	-0.5243	0.4613	-	scaffold_6:1942171-1944396
J	6	56296	#N/A	-0.9382	0.7742	-	scaffold_6:459758-460206
J	6	40408	#N/A	-0.9954	0.8471	-	scaffold_6:476676-477579
J	6	183075	#N/A	-0.3707	0.3896	-	scaffold_6:532818-536930
J	6	183104	#N/A	-0.9215	0.5482	putative chromosome condensation protein	scaffold_6:728256-729380
J	6	40936	#N/A	-0.3527	0.3537	Myb, DNA-binding	scaffold_7:127331-129041
J	6	184104	#N/A	-0.6819	0.425	-	scaffold_7:445161-446519
J	6	184046	#N/A	-0.7564	0.6751	PHD Zn-finger protein	scaffold_7:518822-520222
J	6	56589	#N/A	-0.6807	0.5975	beta-1,6-N-acetylglucosaminyltransferase, contains WSC domain	scaffold_8:1035212-1036938
J	6	184609	#N/A	-0.7457	0.6213	Fungal transcriptional regulatory protein, N-terminal	scaffold_8:1148785-1152242
J	6	211207	#N/A	-0.6891	0.5927	-	scaffold_8:1200996-1202465
J	6	41862	#N/A	-0.8814	0.5314	-	scaffold_8:1234319-1235273
J	6	41882	#N/A	-1.0135	0.9218	-	scaffold_8:1300731-1301741
J	6	49435	#N/A	-0.8821	0.7433	-	scaffold_8:1438732-1439448
J	6	41521	#N/A	-0.2881	0.2482	-	scaffold_8:225925-227748
J	6	49282	#N/A	-0.7065	0.4672	SAM-dependent methyltransferases	scaffold_8:514318-515118
J	6	41667	#N/A	-0.8978	0.7621	-	scaffold_8:638074-639862
J	6	186167	#N/A	-0.5191	0.5031	-	scaffold_9:1095038-1098766
J	6	211598	#N/A	-0.5347	0.381	-	scaffold_9:1144226-1147068
J	6	54015	#N/A	-0.6282	0.5908	hypothetical cation transport ATPase	scaffold_9:1172203-1176393
J	6	56722	#N/A	-0.9541	0.7104	-	scaffold_9:1312306-1314275
J	6	186631	#N/A	-1.375	1.1298	-	scaffold_9:1609685-1610398
J	7	51782	#N/A	-0.7803	0.7429	Hypothetical protein kinase	scaffold_1:1009039-1010981
J	7	170609	#N/A	-1.3306	1.2877	-	scaffold_1:1192072-1192732
J	7	46489	#N/A	-0.9087	0.8076	-	scaffold_1:1483353-1484117
[truncated: 4,229 more rows]
